# Supplementary material for: Integration of photocatalytic and dark-operating catalytic biomimetic transformations through DNA-based constitutional dynamic networks
Source: Nat Commun. 2021 Jul 9;12:4224. doi: 10.1038/s41467-021-24512-y (PMC8270929; doi:10.1038/s41467-021-24512-y)
Supplement: Supplementary file 4 — Source Data [file 41467_2021_24512_MOESM4_ESM.xlsx]

## Sheet: Fig 1b
Constituent	Trigger	Concentration(μM)				Constituent	Concentration(μM)
		Mean value	Error bar				wo trigger			with T1			with T2
	wo trigger	0.48733	0.0125			AA'	0.475	0.5	0.487	0.9	0.95	0.92	0.21	0.163	0.18
AA'	with T1	0.92333	0.02517			BB'	0.63	0.62	0.623	0.88	0.875	0.9	0.15	0.122	0.13
	with T2	0.18433	0.0238			BA'	0.59	0.64	0.6	0.3	0.319	0.33	0.9	0.95	0.92
		--	--			AB'	0.6	0.58	0.61	0.3	0.305	0.31	0.88	0.82	0.85
	wo trigger	0.62433	0.00513
BB'	with T1	0.885	0.01323
	with T2	0.134	0.01442
		--	--
	wo trigger	0.61	0.02646
BA'	with T1	0.31633	0.01518
	with T2	0.92333	0.02517
		--	--
	wo trigger	0.59667	0.01528
AB'	with T1	0.305	0.005
	with T2	0.85	0.03

## Sheet: Fig 1c
curve i				curve ii				curve iii
Wavelength/ nm	Absorbance/OD			Wavelength/ nm	Absorbance/OD			Wavelength/ nm	Absorbance/OD
300	0.8755			300	1.146			300	0.992
301	0.86075			301	1.001			302	0.773
302	0.7505			302	0.86			304	0.591
303	0.68375			303	0.742			306	0.464
304	0.59075			304	0.644			308	0.364
305	0.52275			305	0.565			310	0.295
306	0.46425			306	0.498			312	0.242
307	0.4085			307	0.439			314	0.204
308	0.3655			308	0.39			316	0.174
309	0.33025			309	0.349			318	0.15
310	0.2985			310	0.315			320	0.132
311	0.272			311	0.284			322	0.118
312	0.2485			312	0.258			324	0.105
313	0.229			313	0.236			326	0.096
314	0.2135			314	0.219			328	0.088
315	0.1985			315	0.202			330	0.08
316	0.1855			316	0.187			332	0.074
317	0.175			317	0.175			334	0.068
318	0.1655			318	0.163			336	0.064
319	0.15725			319	0.154			338	0.06
320	0.15			320	0.145			340	0.057
321	0.1435			321	0.137			342	0.053
322	0.13725			322	0.13			344	0.051
323	0.132			323	0.123			346	0.049
324	0.127			324	0.118			348	0.047
325	0.12275			325	0.113			350	0.045
326	0.1185			326	0.108			352	0.045
327	0.11475			327	0.104			354	0.044
328	0.1115			328	0.1			356	0.043
329	0.1085			329	0.096			358	0.042
330	0.10575			330	0.094			360	0.041
331	0.10325			331	0.091			362	0.04
332	0.10075			332	0.088			364	0.04
333	0.0985			333	0.086			366	0.04
334	0.0965			334	0.084			368	0.04
335	0.09475			335	0.082			370	0.039
336	0.09275			336	0.08			372	0.039
337	0.09125			337	0.08			374	0.039
338	0.08975			338	0.078			376	0.039
339	0.08875			339	0.077			378	0.039
340	0.0875			340	0.077			380	0.04
341	0.08625			341	0.076			382	0.042
342	0.08525			342	0.075			384	0.043
343	0.0845			343	0.075			386	0.043
344	0.0835			344	0.075			388	0.043
345	0.083			345	0.075			390	0.045
346	0.0825			346	0.075			392	0.048
347	0.082			347	0.075			394	0.051
348	0.0815			348	0.076			396	0.053
349	0.0815			349	0.077			398	0.051
350	0.08125			350	0.078			400	0.048
351	0.08125			351	0.079			402	0.045
352	0.0815			352	0.08			404	0.043
353	0.0815			353	0.081			406	0.042
354	0.082			354	0.083			408	0.042
355	0.0825			355	0.086			410	0.042
356	0.083			356	0.088			412	0.042
357	0.08375			357	0.09			414	0.042
358	0.08425			358	0.092			416	0.042
359	0.08475			359	0.094			418	0.04
360	0.08475			360	0.096			420	0.038
361	0.08525			361	0.096			422	0.036
362	0.086			362	0.098			424	0.034
363	0.087			363	0.101			426	0.034
364	0.08825			364	0.104			428	0.033
365	0.08925			365	0.107			430	0.034
366	0.091			366	0.11			432	0.034
367	0.092			367	0.113			434	0.034
368	0.093			368	0.114			436	0.034
369	0.09375			369	0.115			438	0.033
370	0.094			370	0.116			440	0.031
371	0.09425			371	0.115			442	0.029
372	0.09425			372	0.115			444	0.027
373	0.0945			373	0.116			446	0.025
374	0.095			374	0.117			448	0.023
375	0.0955			375	0.118			450	0.021
376	0.09625			376	0.119			452	0.02
377	0.097			377	0.121			454	0.019
378	0.09825			378	0.124			456	0.018
379	0.1			379	0.128			458	0.017
380	0.10225			380	0.132			460	0.016
381	0.105			381	0.139			462	0.014
382	0.10825			382	0.145			464	0.013
383	0.1115			383	0.151			466	0.012
384	0.11425			384	0.156			468	0.011
385	0.1165			385	0.16			470	0.01
386	0.11825			386	0.162			472	0.009
387	0.1195			387	0.163			474	0.008
388	0.12075			388	0.164			476	0.007
389	0.12225			389	0.167			478	0.006
390	0.125			390	0.172			480	0.006
391	0.12875			391	0.179			482	0.006
392	0.13375			392	0.19			484	0.005
393	0.14			393	0.203			486	0.005
394	0.146			394	0.215			488	0.005
395	0.1515			395	0.225			490	0.005
396	0.15475			396	0.229			492	0.005
397	0.1555			397	0.227			494	0.005
398	0.154			398	0.22			496	0.005
399	0.1505			399	0.208			498	0.005
400	0.146			400	0.194			500	0.005
401	0.141			401	0.18			502	0.005
402	0.136			402	0.166			504	0.005
403	0.13125			403	0.154			506	0.005
404	0.12725			404	0.144			508	0.005
405	0.12375			405	0.134			510	0.005
406	0.12125			406	0.127			512	0.006
407	0.1195			407	0.121			514	0.006
408	0.1185			408	0.116			516	0.006
409	0.118			409	0.112			518	0.006
410	0.11775			410	0.108			520	0.006
411	0.118			411	0.105			522	0.007
412	0.11825			412	0.102			524	0.007
413	0.1185			413	0.098			526	0.007
414	0.1185			414	0.095			528	0.007
415	0.11775			415	0.091			530	0.008
416	0.1165			416	0.088			532	0.008
417	0.1145			417	0.083			534	0.008
418	0.112			418	0.079			536	0.009
419	0.10875			419	0.074			538	0.009
420	0.105			420	0.07			540	0.01
421	0.10125			421	0.066			542	0.01
422	0.097			422	0.062			544	0.01
423	0.093			423	0.058			546	0.01
424	0.08875			424	0.055			548	0.01
425	0.085			425	0.053			550	0.011
426	0.081			426	0.051			552	0.011
427	0.07725			427	0.049			554	0.011
428	0.07375			428	0.048			556	0.011
429	0.07025			429	0.047			558	0.011
430	0.06725			430	0.046			560	0.012
431	0.06425			431	0.045			562	0.012
432	0.0615			432	0.044			564	0.012
433	0.059			433	0.044			566	0.012
434	0.05675			434	0.043			568	0.012
435	0.0545			435	0.042			570	0.012
436	0.05225			436	0.042			572	0.012
437	0.05025			437	0.041			574	0.013
438	0.04825			438	0.039			576	0.013
439	0.0465			439	0.038			578	0.013
440	0.0445			440	0.037			580	0.013
441	0.04275			441	0.035			582	0.013
442	0.041			442	0.033			584	0.013
443	0.03925			443	0.032			586	0.013
444	0.03775			444	0.03			588	0.013
445	0.03625			445	0.028			590	0.013
446	0.03475			446	0.027			592	0.013
447	0.03325			447	0.025			594	0.013
448	0.032			448	0.024			596	0.014
449	0.03075			449	0.023			598	0.014
450	0.0295			450	0.021			600	0.014
451	0.02875			451	0.02			602	0.014
452	0.02775			452	0.02			604	0.014
453	0.02675			453	0.019			606	0.014
454	0.026			454	0.018			608	0.014
455	0.0255			455	0.017			610	0.014
456	0.02475			456	0.017			612	0.014
457	0.02425			457	0.016			614	0.014
458	0.02375			458	0.015			616	0.014
459	0.02325			459	0.015			618	0.013
460	0.02275			460	0.015			620	0.013
461	0.02225			461	0.014			622	0.013
462	0.02175			462	0.014			624	0.012
463	0.02125			463	0.013			626	0.012
464	0.021			464	0.013			628	0.011
465	0.0205			465	0.012			630	0.011
466	0.02025			466	0.012			632	0.01
467	0.02			467	0.012			634	0.01
468	0.0195			468	0.011			636	0.009
469	0.01925			469	0.011			638	0.009
470	0.019			470	0.011			640	0.009
471	0.01875			471	0.011			642	0.008
472	0.0185			472	0.01			644	0.008
473	0.0185			473	0.01			646	0.008
474	0.01825			474	0.01			648	0.008
475	0.018			475	0.01			650	0.008
476	0.018			476	0.01			652	0.007
477	0.01775			477	0.01			654	0.007
478	0.01775			478	0.01			656	0.007
479	0.0175			479	0.01			658	0.007
480	0.0175			480	0.01			660	0.007
481	0.0175			481	0.01			662	0.007
482	0.0175			482	0.01			664	0.006
483	0.0175			483	0.01			666	0.006
484	0.0175			484	0.01			668	0.006
485	0.0175			485	0.011			670	0.006
486	0.0175			486	0.011			672	0.005
487	0.0175			487	0.011			674	0.005
488	0.0175			488	0.011			676	0.005
489	0.0175			489	0.012			678	0.004
490	0.0175			490	0.012			680	0.004
491	0.01775			491	0.013			682	0.004
492	0.01775			492	0.013			684	0.003
493	0.018			493	0.013			686	0.003
494	0.018			494	0.014			688	0.003
495	0.018			495	0.014			690	0.002
496	0.01825			496	0.015			692	0.002
497	0.0185			497	0.015			694	0.002
498	0.0185			498	0.015			696	0.002
499	0.01875			499	0.016			698	0.001
500	0.019			500	0.016			700	0.001
501	0.01925			501	0.017			702	0.001
502	0.01925			502	0.017			704	0.001
503	0.0195			503	0.018			706	0.001
504	0.01975			504	0.018			708	0.001
505	0.02			505	0.019			710	0.001
506	0.02025			506	0.019			712	0.001
507	0.0205			507	0.02			714	0.001
508	0.02075			508	0.02			716	0.001
509	0.02075			509	0.021			718	0.001
510	0.021			510	0.022			720	0.001
511	0.02125			511	0.022			722	0.001
512	0.02175			512	0.023			724	0.001
513	0.022			513	0.023			726	0.001
514	0.02225			514	0.024			728	0.001
515	0.0225			515	0.025			730	0.001
516	0.02275			516	0.025			732	0.001
517	0.023			517	0.026			734	0.001
518	0.0235			518	0.027			736	0.001
519	0.02375			519	0.027			738	0.001
520	0.02425			520	0.028			740	0.001
521	0.0245			521	0.029			742	0.001
522	0.025			522	0.029			744	0.001
523	0.0255			523	0.03			746	0
524	0.02575			524	0.031			748	0
525	0.02625			525	0.032			750	0
526	0.02675			526	0.032			752	0
527	0.02725			527	0.033			754	0
528	0.02775			528	0.034			756	0
529	0.02825			529	0.035			758	-0.001
530	0.029			530	0.036			760	-0.001
531	0.0295			531	0.037			762	-0.001
532	0.03			532	0.038			764	-0.001
533	0.03075			533	0.038			766	-0.001
534	0.03125			534	0.039			768	-0.001
535	0.032			535	0.04			770	-0.001
536	0.03275			536	0.041			772	-0.001
537	0.03325			537	0.042			774	-0.001
538	0.034			538	0.043			776	-0.001
539	0.03475			539	0.044			778	-0.001
540	0.03525			540	0.045			780	-0.001
541	0.036			541	0.046			782	-0.001
542	0.0365			542	0.047			784	-0.001
543	0.037			543	0.048			786	-0.001
544	0.0375			544	0.049			788	-0.001
545	0.038			545	0.05			790	-0.001
546	0.03825			546	0.05			792	-0.001
547	0.0385			547	0.051			794	-0.001
548	0.039			548	0.052			796	-0.001
549	0.03925			549	0.053			798	-0.001
550	0.0395			550	0.053			800	-0.001
551	0.03975			551	0.054
552	0.03975			552	0.054
553	0.04			553	0.055
554	0.04025			554	0.056
555	0.0405			555	0.056
556	0.0405			556	0.057
557	0.04075			557	0.057
558	0.041			558	0.058
559	0.041			559	0.058
560	0.04125			560	0.059
561	0.0415			561	0.06
562	0.04175			562	0.06
563	0.042			563	0.061
564	0.04225			564	0.061
565	0.0425			565	0.062
566	0.04275			566	0.062
567	0.04325			567	0.062
568	0.0435			568	0.063
569	0.04375			569	0.063
570	0.04425			570	0.064
571	0.0445			571	0.064
572	0.045			572	0.065
573	0.04525			573	0.065
574	0.04575			574	0.066
575	0.046			575	0.066
576	0.04625			576	0.066
577	0.0465			577	0.067
578	0.047			578	0.067
579	0.04725			579	0.067
580	0.0475			580	0.068
581	0.0475			581	0.068
582	0.04775			582	0.069
583	0.048			583	0.069
584	0.048			584	0.069
585	0.04825			585	0.07
586	0.04825			586	0.07
587	0.0485			587	0.071
588	0.0485			588	0.072
589	0.04875			589	0.072
590	0.049			590	0.073
591	0.04925			591	0.074
592	0.04925			592	0.074
593	0.0495			593	0.075
594	0.04975			594	0.076
595	0.05			595	0.076
596	0.05025			596	0.077
597	0.0505			597	0.078
598	0.0505			598	0.078
599	0.05075			599	0.078
600	0.051			600	0.079
601	0.051			601	0.079
602	0.05125			602	0.079
603	0.05125			603	0.079
604	0.05125			604	0.079
605	0.05125			605	0.08
606	0.051			606	0.08
607	0.051			607	0.079
608	0.05075			608	0.079
609	0.05075			609	0.079
610	0.0505			610	0.078
611	0.05025			611	0.078
612	0.05			612	0.078
613	0.0495			613	0.077
614	0.04925			614	0.076
615	0.049			615	0.076
616	0.0485			616	0.075
617	0.04825			617	0.075
618	0.04775			618	0.074
619	0.04725			619	0.073
620	0.047			620	0.073
621	0.0465			621	0.072
622	0.046			622	0.071
623	0.0455			623	0.07
624	0.045			624	0.069
625	0.0445			625	0.068
626	0.044			626	0.067
627	0.0435			627	0.066
628	0.04275			628	0.065
629	0.04225			629	0.064
630	0.0415			630	0.063
631	0.041			631	0.062
632	0.0405			632	0.061
633	0.03975			633	0.06
634	0.03925			634	0.059
635	0.0385			635	0.058
636	0.038			636	0.057
637	0.03725			637	0.056
638	0.03675			638	0.055
639	0.03625			639	0.054
640	0.03575			640	0.053
641	0.03525			641	0.052
642	0.03475			642	0.051
643	0.0345			643	0.051
644	0.034			644	0.05
645	0.03375			645	0.049
646	0.0335			646	0.049
647	0.03325			647	0.049
648	0.033			648	0.048
649	0.03275			649	0.048
650	0.0325			650	0.047
651	0.03225			651	0.047
652	0.03225			652	0.047
653	0.032			653	0.047
654	0.03175			654	0.046
655	0.0315			655	0.046
656	0.0315			656	0.046
657	0.03125			657	0.046
658	0.031			658	0.045
659	0.03075			659	0.045
660	0.0305			660	0.045
661	0.03025			661	0.044
662	0.03			662	0.044
663	0.02975			663	0.043
664	0.0295			664	0.043
665	0.029			665	0.042
666	0.02875			666	0.042
667	0.02825			667	0.041
668	0.02775			668	0.04
669	0.0275			669	0.04
670	0.027			670	0.039
671	0.0265			671	0.038
672	0.026			672	0.037
673	0.0255			673	0.037
674	0.025			674	0.036
675	0.02425			675	0.035
676	0.02375			676	0.034
677	0.02325			677	0.033
678	0.0225			678	0.032
679	0.022			679	0.031
680	0.02125			680	0.03
681	0.02075			681	0.029
682	0.02025			682	0.028
683	0.0195			683	0.027
684	0.019			684	0.026
685	0.01825			685	0.025
686	0.01775			686	0.025
687	0.01725			687	0.024
688	0.01675			688	0.023
689	0.01625			689	0.022
690	0.01575			690	0.021
691	0.01525			691	0.02
692	0.015			692	0.02
693	0.0145			693	0.019
694	0.01425			694	0.019
695	0.01375			695	0.018
696	0.0135			696	0.018
697	0.01325			697	0.017
698	0.013			698	0.017
699	0.01275			699	0.017
700	0.0125			700	0.016
701	0.01225			701	0.016
702	0.01225			702	0.016
703	0.012			703	0.016
704	0.012			704	0.015
705	0.01175			705	0.015
706	0.01175			706	0.015
707	0.01175			707	0.015
708	0.01175			708	0.015
709	0.01175			709	0.015
710	0.01175			710	0.015
711	0.01175			711	0.015
712	0.01175			712	0.015
713	0.01175			713	0.015
714	0.01175			714	0.015
715	0.01175			715	0.015
716	0.01175			716	0.015
717	0.01175			717	0.015
718	0.01175			718	0.015
719	0.01175			719	0.016
720	0.01175			720	0.016
721	0.01175			721	0.016
722	0.01175			722	0.016
723	0.01175			723	0.016
724	0.0115			724	0.016
725	0.0115			725	0.016
726	0.0115			726	0.016
727	0.01125			727	0.015
728	0.01125			728	0.015
729	0.011			729	0.015
730	0.01075			730	0.015
731	0.01075			731	0.015
732	0.0105			732	0.014
733	0.01025			733	0.014
734	0.01			734	0.014
735	0.00975			735	0.013
736	0.0095			736	0.013
737	0.00925			737	0.013
738	0.009			738	0.012
739	0.00875			739	0.012
740	0.0085			740	0.011
741	0.00825			741	0.011
742	0.00775			742	0.011
743	0.0075			743	0.01
744	0.00725			744	0.01
745	0.007			745	0.009
746	0.00675			746	0.009
747	0.00625			747	0.008
748	0.006			748	0.008
749	0.00575			749	0.008
750	0.0055			750	0.007
751	0.00525			751	0.007
752	0.005			752	0.006
753	0.00475			753	0.006
754	0.0045			754	0.006
755	0.00425			755	0.005
756	0.004			756	0.005
757	0.00375			757	0.004
758	0.0035			758	0.004
759	0.00325			759	0.004
760	0.003			760	0.003
761	0.003			761	0.003
762	0.00275			762	0.003
763	0.0025			763	0.003
764	0.0025			764	0.002
765	0.00225			765	0.002
766	0.00225			766	0.002
767	0.002			767	0.002
768	0.002			768	0.002
769	0.00175			769	0.002
770	0.00175			770	0.001
771	0.0015			771	0.001
772	0.0015			772	0.001
773	0.00125			773	0.001
774	0.00125			774	0.001
775	0.00125			775	0.001
776	0.00125			776	0.001
777	0.001			777	0.001
778	0.001			778	0.001
779	0.001			779	0.001
780	0.00075			780	0
781	0.00075			781	0
782	0.00075			782	0
783	0.00075			783	0
784	0.0005			784	0
785	0.0005			785	0
786	0.0005			786	0
787	0.0005			787	0
788	0.0005			788	0
789	0.0005			789	0
790	0.00025			790	0
791	0.00025			791	0
792	0.00025			792	0
793	0.00025			793	0
794	0.00025			794	0
795	0.00025			795	0
796	0.00025			796	0
797	0			797	0
798	0			798	0
799	0			799	0
800	0			800	0

## Sheet: Fig 1e
black curve			red curve			green curve			blue curve			magenta curve			purple curve
Wavelength/ nm	Absorbance/OD		Wavelength/ nm	Absorbance/OD		Wavelength/ nm	Absorbance/OD		Wavelength/ nm	Absorbance/OD		Wavelength/ nm	Absorbance/OD		Wavelength/ nm	Absorbance/OD
310	0.014		310	0.021		310	0.033		310	0.049		310	0.051		310	0.072
311	0.019		311	0.028		311	0.041		311	0.053		311	0.058		311	0.071
312	0.02		312	0.03		312	0.041		312	0.057		312	0.06		312	0.072
313	0.018		313	0.029		313	0.041		313	0.055		313	0.06		313	0.075
314	0.016		314	0.027		314	0.041		314	0.053		314	0.06		314	0.078
315	0.016		315	0.03		315	0.041		315	0.054		315	0.063		315	0.073
316	0.017		316	0.032		316	0.045		316	0.057		316	0.062		316	0.078
317	0.02		317	0.031		317	0.042		317	0.06		317	0.066		317	0.077
318	0.019		318	0.031		318	0.044		318	0.06		318	0.066		318	0.08
319	0.02		319	0.033		319	0.045		319	0.062		319	0.067		319	0.079
320	0.019		320	0.032		320	0.046		320	0.059		320	0.067		320	0.08
321	0.019		321	0.033		321	0.046		321	0.063		321	0.069		321	0.081
322	0.02		322	0.033		322	0.046		322	0.062		322	0.07		322	0.081
323	0.02		323	0.031		323	0.048		323	0.062		323	0.07		323	0.082
324	0.02		324	0.035		324	0.048		324	0.064		324	0.072		324	0.083
325	0.02		325	0.034		325	0.05		325	0.066		325	0.073		325	0.085
326	0.021		326	0.035		326	0.051		326	0.066		326	0.074		326	0.086
327	0.022		327	0.036		327	0.051		327	0.067		327	0.076		327	0.087
328	0.021		328	0.036		328	0.051		328	0.068		328	0.075		328	0.088
329	0.022		329	0.037		329	0.052		329	0.068		329	0.077		329	0.09
330	0.022		330	0.037		330	0.052		330	0.069		330	0.077		330	0.089
331	0.022		331	0.038		331	0.054		331	0.07		331	0.079		331	0.091
332	0.023		332	0.039		332	0.056		332	0.072		332	0.08		332	0.092
333	0.021		333	0.039		333	0.054		333	0.072		333	0.079		333	0.092
334	0.023		334	0.039		334	0.055		334	0.073		334	0.081		334	0.094
335	0.024		335	0.04		335	0.056		335	0.074		335	0.082		335	0.095
336	0.024		336	0.04		336	0.056		336	0.075		336	0.083		336	0.097
337	0.024		337	0.04		337	0.058		337	0.074		337	0.084		337	0.097
338	0.023		338	0.04		338	0.056		338	0.075		338	0.084		338	0.097
339	0.025		339	0.04		339	0.057		339	0.075		339	0.085		339	0.099
340	0.026		340	0.041		340	0.057		340	0.076		340	0.087		340	0.099
341	0.024		341	0.041		341	0.058		341	0.077		341	0.086		341	0.1
342	0.023		342	0.04		342	0.057		342	0.076		342	0.085		342	0.098
343	0.025		343	0.041		343	0.058		343	0.077		343	0.086		343	0.1
344	0.024		344	0.04		344	0.058		344	0.078		344	0.087		344	0.101
345	0.024		345	0.039		345	0.058		345	0.077		345	0.086		345	0.1
346	0.024		346	0.04		346	0.056		346	0.078		346	0.086		346	0.101
347	0.023		347	0.039		347	0.057		347	0.076		347	0.084		347	0.099
348	0.022		348	0.038		348	0.057		348	0.076		348	0.085		348	0.1
349	0.021		349	0.037		349	0.054		349	0.077		349	0.082		349	0.098
350	0.022		350	0.038		350	0.056		350	0.077		350	0.083		350	0.1
351	0.024		351	0.038		351	0.055		351	0.077		351	0.085		351	0.101
352	0.023		352	0.037		352	0.056		352	0.077		352	0.084		352	0.101
353	0.021		353	0.037		353	0.055		353	0.076		353	0.083		353	0.102
354	0.02		354	0.036		354	0.054		354	0.076		354	0.083		354	0.1
355	0.019		355	0.034		355	0.052		355	0.074		355	0.081		355	0.1
356	0.019		356	0.035		356	0.052		356	0.074		356	0.082		356	0.099
357	0.019		357	0.033		357	0.054		357	0.074		357	0.083		357	0.099
358	0.02		358	0.033		358	0.054		358	0.076		358	0.082		358	0.099
359	0.021		359	0.034		359	0.052		359	0.073		359	0.081		359	0.098
360	0.016		360	0.031		360	0.049		360	0.07		360	0.076		360	0.097
361	0.018		361	0.032		361	0.05		361	0.073		361	0.078		361	0.097
362	0.017		362	0.03		362	0.048		362	0.072		362	0.078		362	0.098
363	0.016		363	0.031		363	0.048		363	0.072		363	0.075		363	0.098
364	0.015		364	0.028		364	0.05		364	0.071		364	0.076		364	0.095
365	0.016		365	0.029		365	0.051		365	0.071		365	0.076		365	0.092
366	0.015		366	0.027		366	0.05		366	0.07		366	0.074		366	0.091
367	0.015		367	0.027		367	0.05		367	0.071		367	0.074		367	0.092
368	0.015		368	0.026		368	0.049		368	0.07		368	0.074		368	0.091
369	0.014		369	0.026		369	0.049		369	0.068		369	0.072		369	0.089
370	0.013		370	0.024		370	0.048		370	0.066		370	0.071		370	0.087
371	0.013		371	0.024		371	0.046		371	0.065		371	0.069		371	0.085
372	0.012		372	0.023		372	0.045		372	0.063		372	0.066		372	0.083
373	0.011		373	0.022		373	0.043		373	0.062		373	0.065		373	0.08
374	0.01		374	0.021		374	0.043		374	0.061		374	0.063		374	0.079
375	0.01		375	0.02		375	0.042		375	0.059		375	0.061		375	0.077
376	0.009		376	0.019		376	0.041		376	0.058		376	0.06		376	0.076
377	0.008		377	0.018		377	0.04		377	0.057		377	0.059		377	0.075
378	0.009		378	0.018		378	0.04		378	0.058		378	0.06		378	0.076
379	0.008		379	0.018		379	0.04		379	0.057		379	0.06		379	0.076
380	0.007		380	0.017		380	0.04		380	0.058		380	0.06		380	0.076
381	0.008		381	0.018		381	0.04		381	0.06		381	0.061		381	0.079
382	0.007		382	0.018		382	0.043		382	0.062		382	0.063		382	0.082
383	0.006		383	0.018		383	0.043		383	0.063		383	0.064		383	0.083
384	0.006		384	0.018		384	0.044		384	0.065		384	0.066		384	0.086
385	0.007		385	0.018		385	0.045		385	0.066		385	0.067		385	0.087
386	0.006		386	0.019		386	0.045		386	0.066		386	0.068		386	0.087
387	0.006		387	0.018		387	0.044		387	0.065		387	0.066		387	0.086
388	0.006		388	0.018		388	0.044		388	0.065		388	0.066		388	0.086
389	0.005		389	0.017		389	0.044		389	0.065		389	0.065		389	0.085
390	0.005		390	0.017		390	0.044		390	0.065		390	0.065		390	0.086
391	0.005		391	0.018		391	0.045		391	0.067		391	0.068		391	0.09
392	0.003		392	0.018		392	0.047		392	0.07		392	0.07		392	0.094
393	0.002		393	0.018		393	0.049		393	0.075		393	0.073		393	0.1
394	0.003		394	0.02		394	0.053		394	0.079		394	0.08		394	0.107
395	0.003		395	0.022		395	0.056		395	0.084		395	0.084		395	0.113
396	0.004		396	0.023		396	0.059		396	0.088		396	0.087		396	0.116
397	0.004		397	0.023		397	0.059		397	0.087		397	0.086		397	0.115
398	0.004		398	0.023		398	0.056		398	0.083		398	0.083		398	0.109
399	0.005		399	0.021		399	0.053		399	0.078		399	0.078		399	0.102
400	0.006		400	0.02		400	0.049		400	0.071		400	0.071		400	0.092
401	0.006		401	0.018		401	0.043		401	0.063		401	0.062		401	0.081
402	0.005		402	0.015		402	0.037		402	0.054		402	0.053		402	0.071
403	0.004		403	0.013		403	0.032		403	0.047		403	0.046		403	0.061
404	0.003		404	0.01		404	0.028		404	0.04		404	0.039		404	0.052
405	0.003		405	0.008		405	0.024		405	0.034		405	0.033		405	0.044
406	0.002		406	0.007		406	0.02		406	0.029		406	0.028		406	0.037
407	0.001		407	0.005		407	0.018		407	0.025		407	0.024		407	0.032
408	0.001		408	0.005		408	0.015		408	0.022		408	0.021		408	0.028
409	0.001		409	0.004		409	0.014		409	0.02		409	0.018		409	0.024
410	0		410	0.003		410	0.013		410	0.018		410	0.016		410	0.021
411	0		411	0.003		411	0.011		411	0.016		411	0.015		411	0.02
412	0.001		412	0.003		412	0.011		412	0.015		412	0.013		412	0.018
413	0.001		413	0.003		413	0.011		413	0.014		413	0.012		413	0.018
414	0.001		414	0.003		414	0.01		414	0.014		414	0.012		414	0.017
415	0.002		415	0.004		415	0.01		415	0.014		415	0.011		415	0.017
416	0.001		416	0.003		416	0.009		416	0.013		416	0.011		416	0.015
417	0.002		417	0.003		417	0.009		417	0.012		417	0.01		417	0.014
418	0.001		418	0.003		418	0.008		418	0.011		418	0.009		418	0.014
419	0.001		419	0.003		419	0.008		419	0.011		419	0.009		419	0.013
420	0.001		420	0.002		420	0.008		420	0.01		420	0.008		420	0.012
421	0.001		421	0.002		421	0.007		421	0.009		421	0.007		421	0.011
422	0.001		422	0.002		422	0.006		422	0.008		422	0.007		422	0.01
423	0.001		423	0.002		423	0.006		423	0.008		423	0.006		423	0.009
424	0		424	0.002		424	0.006		424	0.007		424	0.005		424	0.008
425	0		425	0.001		425	0.005		425	0.006		425	0.005		425	0.007
426	0		426	0.001		426	0.005		426	0.006		426	0.004		426	0.007
427	-0.001		427	0		427	0.004		427	0.006		427	0.004		427	0.006
428	-0.001		428	0		428	0.004		428	0.005		428	0.003		428	0.006
429	-0.001		429	0		429	0.004		429	0.005		429	0.003		429	0.006
430	-0.001		430	0		430	0.004		430	0.005		430	0.003		430	0.005
431	-0.001		431	0		431	0.004		431	0.005		431	0.003		431	0.005
432	-0.001		432	0		432	0.004		432	0.005		432	0.003		432	0.005
433	-0.001		433	0		433	0.004		433	0.005		433	0.003		433	0.005
434	-0.001		434	0		434	0.004		434	0.005		434	0.003		434	0.005
435	-0.001		435	0		435	0.004		435	0.004		435	0.003		435	0.005
436	-0.001		436	0		436	0.003		436	0.004		436	0.003		436	0.005
437	-0.001		437	0		437	0.004		437	0.004		437	0.003		437	0.005
438	-0.001		438	0		438	0.004		438	0.004		438	0.003		438	0.005
439	-0.001		439	0		439	0.004		439	0.004		439	0.003		439	0.004
440	-0.001		440	0		440	0.003		440	0.004		440	0.002		440	0.004
441	-0.001		441	0		441	0.003		441	0.004		441	0.002		441	0.004
442	-0.001		442	0		442	0.003		442	0.004		442	0.002		442	0.004
443	-0.001		443	0		443	0.003		443	0.004		443	0.002		443	0.004
444	-0.001		444	0		444	0.003		444	0.004		444	0.002		444	0.004
445	-0.001		445	0		445	0.003		445	0.004		445	0.002		445	0.004
446	-0.001		446	0		446	0.003		446	0.003		446	0.002		446	0.004
447	-0.001		447	0		447	0.003		447	0.003		447	0.002		447	0.003
448	-0.001		448	0		448	0.003		448	0.003		448	0.002		448	0.003
449	-0.001		449	-0.001		449	0.003		449	0.003		449	0.001		449	0.003
450	-0.001		450	-0.001		450	0.002		450	0.003		450	0.001		450	0.003
451	-0.001		451	-0.001		451	0.002		451	0.003		451	0.001		451	0.003
452	-0.001		452	-0.001		452	0.003		452	0.003		452	0.001		452	0.003
453	-0.001		453	-0.001		453	0.003		453	0.003		453	0.001		453	0.003
454	-0.001		454	-0.001		454	0.002		454	0.003		454	0.001		454	0.003
455	-0.001		455	-0.001		455	0.002		455	0.003		455	0.001		455	0.002
456	-0.001		456	-0.001		456	0.002		456	0.003		456	0.001		456	0.002
457	-0.001		457	-0.001		457	0.002		457	0.003		457	0.001		457	0.002
458	-0.001		458	-0.001		458	0.002		458	0.002		458	0.001		458	0.002
459	-0.001		459	-0.001		459	0.002		459	0.002		459	0.001		459	0.002
460	-0.001		460	-0.001		460	0.002		460	0.002		460	0.001		460	0.002
461	-0.001		461	-0.001		461	0.002		461	0.002		461	0.001		461	0.002
462	-0.001		462	-0.001		462	0.002		462	0.002		462	0.001		462	0.002
463	-0.001		463	-0.001		463	0.002		463	0.002		463	0.001		463	0.002
464	-0.001		464	-0.001		464	0.002		464	0.002		464	0.001		464	0.002
465	-0.001		465	-0.001		465	0.002		465	0.002		465	0.001		465	0.002
466	-0.001		466	-0.001		466	0.002		466	0.002		466	0.001		466	0.002
467	-0.001		467	-0.001		467	0.002		467	0.002		467	0.001		467	0.002
468	-0.001		468	-0.001		468	0.002		468	0.002		468	0.001		468	0.002
469	-0.001		469	-0.001		469	0.002		469	0.003		469	0.001		469	0.002
470	-0.001		470	-0.001		470	0.002		470	0.003		470	0.001		470	0.003
471	-0.001		471	-0.001		471	0.002		471	0.003		471	0.001		471	0.003
472	-0.001		472	-0.001		472	0.002		472	0.003		472	0.001		472	0.003
473	-0.001		473	-0.001		473	0.002		473	0.003		473	0.001		473	0.003
474	-0.001		474	-0.001		474	0.002		474	0.003		474	0.001		474	0.003
475	-0.001		475	-0.001		475	0.002		475	0.003		475	0.001		475	0.003
476	-0.001		476	-0.001		476	0.002		476	0.003		476	0.001		476	0.003
477	-0.001		477	-0.001		477	0.002		477	0.003		477	0.001		477	0.003
478	-0.001		478	-0.001		478	0.002		478	0.003		478	0.001		478	0.003
479	-0.001		479	-0.001		479	0.002		479	0.003		479	0.002		479	0.003
480	-0.001		480	-0.001		480	0.002		480	0.003		480	0.002		480	0.003
481	-0.001		481	-0.001		481	0.002		481	0.003		481	0.002		481	0.004
482	-0.001		482	-0.001		482	0.003		482	0.003		482	0.002		482	0.004
483	-0.001		483	-0.001		483	0.003		483	0.004		483	0.002		483	0.004
484	-0.001		484	-0.001		484	0.003		484	0.004		484	0.002		484	0.004
485	-0.001		485	-0.001		485	0.003		485	0.004		485	0.002		485	0.004
486	-0.001		486	-0.001		486	0.003		486	0.004		486	0.002		486	0.005
487	-0.001		487	-0.001		487	0.003		487	0.004		487	0.003		487	0.005
488	-0.001		488	-0.001		488	0.003		488	0.004		488	0.003		488	0.005
489	-0.001		489	-0.001		489	0.003		489	0.004		489	0.003		489	0.005
490	-0.001		490	-0.001		490	0.003		490	0.005		490	0.003		490	0.005
491	-0.001		491	-0.001		491	0.003		491	0.005		491	0.003		491	0.006
492	-0.001		492	-0.001		492	0.003		492	0.005		492	0.003		492	0.006
493	-0.001		493	-0.001		493	0.003		493	0.005		493	0.004		493	0.006
494	-0.001		494	-0.001		494	0.004		494	0.005		494	0.004		494	0.006
495	-0.001		495	-0.001		495	0.004		495	0.005		495	0.004		495	0.007
496	-0.001		496	0		496	0.004		496	0.006		496	0.004		496	0.007
497	-0.001		497	0		497	0.004		497	0.006		497	0.004		497	0.007
498	-0.001		498	0		498	0.004		498	0.006		498	0.005		498	0.007
499	-0.001		499	0		499	0.004		499	0.006		499	0.005		499	0.008
500	-0.001		500	0		500	0.004		500	0.006		500	0.005		500	0.008
501	-0.001		501	0		501	0.004		501	0.006		501	0.005		501	0.008
502	-0.001		502	0		502	0.004		502	0.007		502	0.006		502	0.008
503	-0.001		503	0		503	0.005		503	0.007		503	0.006		503	0.009
504	-0.001		504	0		504	0.005		504	0.007		504	0.006		504	0.009
505	-0.001		505	0		505	0.005		505	0.007		505	0.006		505	0.009
506	-0.001		506	0		506	0.005		506	0.008		506	0.006		506	0.01
507	-0.001		507	0		507	0.005		507	0.008		507	0.007		507	0.01
508	0		508	0		508	0.005		508	0.008		508	0.007		508	0.01
509	0		509	0		509	0.005		509	0.008		509	0.007		509	0.011
510	0		510	0		510	0.005		510	0.008		510	0.007		510	0.011
511	0		511	0		511	0.006		511	0.009		511	0.008		511	0.011
512	0		512	0		512	0.006		512	0.009		512	0.008		512	0.012
513	0		513	0		513	0.006		513	0.009		513	0.008		513	0.012
514	0		514	0		514	0.006		514	0.009		514	0.008		514	0.012
515	0		515	0		515	0.006		515	0.009		515	0.008		515	0.012
516	0		516	0		516	0.006		516	0.01		516	0.009		516	0.013
517	0		517	0.001		517	0.006		517	0.01		517	0.009		517	0.013
518	0		518	0.001		518	0.007		518	0.01		518	0.009		518	0.013
519	0		519	0.001		519	0.007		519	0.01		519	0.009		519	0.014
520	0		520	0.001		520	0.007		520	0.01		520	0.01		520	0.014
521	0		521	0.001		521	0.007		521	0.011		521	0.01		521	0.014
522	0		522	0.001		522	0.007		522	0.011		522	0.01		522	0.015
523	0		523	0.001		523	0.007		523	0.011		523	0.01		523	0.015
524	0		524	0.001		524	0.007		524	0.011		524	0.011		524	0.015
525	0		525	0.001		525	0.008		525	0.012		525	0.011		525	0.016
526	0		526	0.001		526	0.008		526	0.012		526	0.011		526	0.016
527	0		527	0.001		527	0.008		527	0.012		527	0.012		527	0.016
528	0		528	0.001		528	0.008		528	0.012		528	0.012		528	0.017
529	0		529	0.001		529	0.008		529	0.013		529	0.012		529	0.017
530	0		530	0.001		530	0.008		530	0.013		530	0.012		530	0.018
531	0		531	0.001		531	0.009		531	0.013		531	0.013		531	0.018
532	0		532	0.001		532	0.009		532	0.013		532	0.013		532	0.018
533	0		533	0.002		533	0.009		533	0.014		533	0.013		533	0.019
534	0		534	0.002		534	0.009		534	0.014		534	0.013		534	0.019
535	0		535	0.002		535	0.009		535	0.014		535	0.014		535	0.02
536	0		536	0.002		536	0.009		536	0.015		536	0.014		536	0.02
537	0		537	0.002		537	0.01		537	0.015		537	0.015		537	0.02
538	0		538	0.002		538	0.01		538	0.015		538	0.015		538	0.021
539	0		539	0.002		539	0.01		539	0.016		539	0.015		539	0.021
540	0		540	0.002		540	0.01		540	0.016		540	0.016		540	0.022
541	0		541	0.002		541	0.01		541	0.016		541	0.016		541	0.022
542	0		542	0.002		542	0.01		542	0.017		542	0.016		542	0.023
543	0		543	0.002		543	0.011		543	0.017		543	0.017		543	0.023
544	0.001		544	0.003		544	0.011		544	0.017		544	0.017		544	0.024
545	0		545	0.003		545	0.011		545	0.018		545	0.018		545	0.024
546	0		546	0.003		546	0.011		546	0.018		546	0.018		546	0.025
547	0		547	0.003		547	0.012		547	0.018		547	0.018		547	0.025
548	0		548	0.003		548	0.012		548	0.018		548	0.019		548	0.025
549	0		549	0.003		549	0.012		549	0.019		549	0.019		549	0.026
550	0		550	0.003		550	0.012		550	0.019		550	0.019		550	0.026
551	0		551	0.003		551	0.012		551	0.019		551	0.019		551	0.027
552	0.001		552	0.003		552	0.012		552	0.02		552	0.02		552	0.027
553	0.001		553	0.003		553	0.013		553	0.02		553	0.02		553	0.027
554	0.001		554	0.003		554	0.013		554	0.02		554	0.02		554	0.028
555	0.001		555	0.003		555	0.013		555	0.02		555	0.02		555	0.028
556	0.001		556	0.003		556	0.013		556	0.02		556	0.021		556	0.028
557	0.001		557	0.003		557	0.013		557	0.02		557	0.021		557	0.028
558	0.001		558	0.003		558	0.013		558	0.021		558	0.021		558	0.029
559	0.001		559	0.004		559	0.013		559	0.021		559	0.021		559	0.029
560	0.001		560	0.004		560	0.013		560	0.021		560	0.021		560	0.029
561	0.001		561	0.004		561	0.013		561	0.021		561	0.021		561	0.029
562	0.001		562	0.004		562	0.014		562	0.021		562	0.022		562	0.03
563	0.001		563	0.004		563	0.014		563	0.022		563	0.022		563	0.03
564	0.001		564	0.004		564	0.014		564	0.022		564	0.022		564	0.03
565	0.001		565	0.004		565	0.014		565	0.022		565	0.022		565	0.03
566	0.001		566	0.004		566	0.014		566	0.022		566	0.022		566	0.03
567	0.001		567	0.004		567	0.014		567	0.022		567	0.022		567	0.03
568	0.001		568	0.004		568	0.014		568	0.022		568	0.022		568	0.031
569	0.001		569	0.004		569	0.014		569	0.022		569	0.023		569	0.031
570	0.001		570	0.004		570	0.014		570	0.022		570	0.023		570	0.031
571	0.001		571	0.004		571	0.014		571	0.022		571	0.023		571	0.031
572	0.001		572	0.004		572	0.014		572	0.022		572	0.023		572	0.031
573	0.001		573	0.004		573	0.014		573	0.022		573	0.023		573	0.031
574	0.001		574	0.004		574	0.014		574	0.023		574	0.023		574	0.031
575	0.001		575	0.004		575	0.014		575	0.023		575	0.023		575	0.031
576	0.001		576	0.004		576	0.014		576	0.023		576	0.023		576	0.032
577	0.001		577	0.004		577	0.015		577	0.023		577	0.024		577	0.032
578	0.001		578	0.004		578	0.015		578	0.023		578	0.024		578	0.032
579	0.001		579	0.004		579	0.015		579	0.023		579	0.024		579	0.032
580	0.001		580	0.004		580	0.015		580	0.023		580	0.024		580	0.033
581	0.001		581	0.004		581	0.015		581	0.024		581	0.024		581	0.033
582	0.001		582	0.004		582	0.015		582	0.024		582	0.024		582	0.033
583	0.001		583	0.004		583	0.015		583	0.024		583	0.025		583	0.034
584	0.001		584	0.004		584	0.015		584	0.024		584	0.025		584	0.034
585	0.001		585	0.004		585	0.015		585	0.024		585	0.025		585	0.034
586	0.001		586	0.004		586	0.016		586	0.025		586	0.026		586	0.035
587	0.001		587	0.005		587	0.016		587	0.025		587	0.026		587	0.035
588	0.001		588	0.005		588	0.016		588	0.025		588	0.026		588	0.035
589	0.001		589	0.005		589	0.016		589	0.025		589	0.026		589	0.036
590	0.001		590	0.005		590	0.016		590	0.026		590	0.027		590	0.036
591	0.001		591	0.005		591	0.016		591	0.026		591	0.027		591	0.037
592	0.001		592	0.005		592	0.017		592	0.026		592	0.027		592	0.037
593	0.001		593	0.005		593	0.017		593	0.026		593	0.028		593	0.037
594	0.001		594	0.005		594	0.017		594	0.027		594	0.028		594	0.038
595	0.001		595	0.005		595	0.017		595	0.027		595	0.028		595	0.038
596	0.001		596	0.005		596	0.017		596	0.027		596	0.028		596	0.038
597	0.001		597	0.005		597	0.017		597	0.027		597	0.029		597	0.038
598	0.001		598	0.005		598	0.017		598	0.027		598	0.029		598	0.039
599	0.001		599	0.005		599	0.017		599	0.027		599	0.029		599	0.039
600	0.001		600	0.005		600	0.017		600	0.028		600	0.029		600	0.039
601	0.001		601	0.005		601	0.017		601	0.028		601	0.029		601	0.039
602	0.001		602	0.005		602	0.017		602	0.028		602	0.029		602	0.039
603	0.001		603	0.005		603	0.017		603	0.028		603	0.029		603	0.039
604	0.001		604	0.005		604	0.017		604	0.027		604	0.029		604	0.039
605	0.001		605	0.005		605	0.017		605	0.027		605	0.029		605	0.039
606	0.001		606	0.005		606	0.017		606	0.027		606	0.029		606	0.039
607	0.001		607	0.005		607	0.017		607	0.027		607	0.029		607	0.038
608	0.001		608	0.005		608	0.017		608	0.027		608	0.028		608	0.038
609	0.001		609	0.005		609	0.017		609	0.027		609	0.028		609	0.038
610	0.001		610	0.005		610	0.017		610	0.027		610	0.028		610	0.038
611	0.001		611	0.005		611	0.017		611	0.027		611	0.028		611	0.038
612	0.001		612	0.005		612	0.017		612	0.026		612	0.028		612	0.037
613	0.001		613	0.005		613	0.017		613	0.026		613	0.028		613	0.037
614	0.001		614	0.005		614	0.017		614	0.026		614	0.027		614	0.037
615	0.001		615	0.005		615	0.017		615	0.026		615	0.027		615	0.037
616	0.001		616	0.005		616	0.016		616	0.026		616	0.027		616	0.036
617	0.001		617	0.005		617	0.016		617	0.025		617	0.027		617	0.036
618	0.001		618	0.005		618	0.016		618	0.025		618	0.026		618	0.035
619	0.001		619	0.005		619	0.016		619	0.025		619	0.026		619	0.035
620	0.001		620	0.005		620	0.016		620	0.025		620	0.026		620	0.035
621	0.001		621	0.005		621	0.015		621	0.024		621	0.026		621	0.035
622	0.001		622	0.005		622	0.015		622	0.024		622	0.025		622	0.034
623	0.001		623	0.004		623	0.015		623	0.024		623	0.025		623	0.034
624	0.001		624	0.004		624	0.015		624	0.023		624	0.025		624	0.033
625	0.001		625	0.004		625	0.015		625	0.023		625	0.024		625	0.033
626	0.001		626	0.004		626	0.014		626	0.022		626	0.024		626	0.032
627	0		627	0.004		627	0.014		627	0.022		627	0.024		627	0.032
628	0		628	0.004		628	0.014		628	0.022		628	0.023		628	0.031
629	0		629	0.004		629	0.014		629	0.021		629	0.023		629	0.031
630	0		630	0.004		630	0.013		630	0.021		630	0.022		630	0.03
631	0		631	0.004		631	0.013		631	0.02		631	0.022		631	0.029
632	0		632	0.004		632	0.013		632	0.02		632	0.021		632	0.029
633	0		633	0.003		633	0.013		633	0.02		633	0.021		633	0.028
634	0		634	0.003		634	0.012		634	0.019		634	0.02		634	0.027
635	0		635	0.003		635	0.012		635	0.019		635	0.02		635	0.027
636	0		636	0.003		636	0.012		636	0.018		636	0.02		636	0.026
637	0		637	0.003		637	0.011		637	0.018		637	0.019		637	0.026
638	0		638	0.003		638	0.011		638	0.018		638	0.019		638	0.025
639	0		639	0.003		639	0.011		639	0.017		639	0.018		639	0.025
640	0		640	0.003		640	0.011		640	0.017		640	0.018		640	0.024
641	0		641	0.003		641	0.011		641	0.016		641	0.018		641	0.024
642	0		642	0.003		642	0.01		642	0.016		642	0.017		642	0.024
643	0		643	0.003		643	0.01		643	0.016		643	0.017		643	0.023
644	0		644	0.003		644	0.01		644	0.016		644	0.017		644	0.023
645	0		645	0.003		645	0.01		645	0.016		645	0.017		645	0.023
646	0		646	0.002		646	0.01		646	0.015		646	0.017		646	0.023
647	0		647	0.002		647	0.01		647	0.015		647	0.016		647	0.022
648	0		648	0.002		648	0.01		648	0.015		648	0.016		648	0.022
649	0		649	0.002		649	0.01		649	0.015		649	0.016		649	0.022
650	0		650	0.002		650	0.01		650	0.015		650	0.016		650	0.022
651	0		651	0.002		651	0.01		651	0.015		651	0.016		651	0.022
652	0		652	0.002		652	0.01		652	0.015		652	0.016		652	0.022
653	0		653	0.002		653	0.009		653	0.015		653	0.016		653	0.021
654	0		654	0.002		654	0.009		654	0.015		654	0.016		654	0.021
655	0		655	0.002		655	0.009		655	0.015		655	0.016		655	0.021
656	0		656	0.002		656	0.009		656	0.014		656	0.016		656	0.021
657	0		657	0.002		657	0.009		657	0.014		657	0.016		657	0.021
658	0		658	0.002		658	0.009		658	0.014		658	0.016		658	0.021
659	0		659	0.002		659	0.009		659	0.014		659	0.015		659	0.021
660	0		660	0.002		660	0.009		660	0.014		660	0.015		660	0.02
661	0		661	0.002		661	0.009		661	0.014		661	0.015		661	0.02
662	0		662	0.002		662	0.009		662	0.014		662	0.015		662	0.02
663	0		663	0.002		663	0.009		663	0.014		663	0.015		663	0.02
664	0		664	0.002		664	0.009		664	0.013		664	0.014		664	0.02
665	0		665	0.002		665	0.008		665	0.013		665	0.014		665	0.019
666	0		666	0.002		666	0.008		666	0.013		666	0.014		666	0.019
667	0		667	0.002		667	0.008		667	0.013		667	0.014		667	0.019
668	0		668	0.002		668	0.008		668	0.012		668	0.014		668	0.018
669	0		669	0.002		669	0.008		669	0.012		669	0.013		669	0.018
670	0		670	0.002		670	0.008		670	0.012		670	0.013		670	0.018
671	0		671	0.002		671	0.007		671	0.012		671	0.013		671	0.017
672	0		672	0.002		672	0.007		672	0.011		672	0.012		672	0.017
673	-0.001		673	0.001		673	0.007		673	0.011		673	0.012		673	0.016
674	-0.001		674	0.001		674	0.007		674	0.011		674	0.012		674	0.016
675	-0.001		675	0.001		675	0.007		675	0.01		675	0.011		675	0.016
676	-0.001		676	0.001		676	0.007		676	0.01		676	0.011		676	0.015
677	-0.001		677	0.001		677	0.006		677	0.01		677	0.011		677	0.015
678	-0.001		678	0.001		678	0.006		678	0.01		678	0.01		678	0.014
679	-0.001		679	0.001		679	0.006		679	0.009		679	0.01		679	0.014
680	-0.001		680	0.001		680	0.006		680	0.009		680	0.009		680	0.013
681	-0.001		681	0.001		681	0.006		681	0.008		681	0.009		681	0.013
682	-0.001		682	0.001		682	0.005		682	0.008		682	0.009		682	0.012
683	-0.001		683	0.001		683	0.005		683	0.008		683	0.008		683	0.012
684	-0.001		684	0.001		684	0.005		684	0.007		684	0.008		684	0.011
685	-0.001		685	0.001		685	0.005		685	0.007		685	0.008		685	0.011
686	-0.001		686	0.001		686	0.004		686	0.007		686	0.007		686	0.01
687	-0.001		687	0.001		687	0.004		687	0.007		687	0.007		687	0.01
688	-0.001		688	0		688	0.004		688	0.006		688	0.007		688	0.01
689	-0.001		689	0		689	0.004		689	0.006		689	0.006		689	0.009
690	-0.001		690	0		690	0.004		690	0.006		690	0.006		690	0.009
691	-0.001		691	0		691	0.004		691	0.005		691	0.006		691	0.008
692	-0.001		692	0		692	0.003		692	0.005		692	0.006		692	0.008
693	-0.001		693	0		693	0.003		693	0.005		693	0.005		693	0.008
694	-0.001		694	0		694	0.003		694	0.005		694	0.005		694	0.007
695	-0.001		695	0		695	0.003		695	0.005		695	0.005		695	0.007
696	-0.001		696	0		696	0.003		696	0.004		696	0.005		696	0.007
697	-0.001		697	0		697	0.003		697	0.004		697	0.005		697	0.007
698	-0.001		698	0		698	0.003		698	0.004		698	0.005		698	0.007
699	-0.001		699	0		699	0.003		699	0.004		699	0.005		699	0.007
700	-0.001		700	0		700	0.003		700	0.004		700	0.004		700	0.006
701	-0.001		701	0		701	0.002		701	0.004		701	0.004		701	0.006
702	-0.001		702	0		702	0.002		702	0.004		702	0.004		702	0.006
703	-0.001		703	0		703	0.002		703	0.004		703	0.004		703	0.006
704	-0.001		704	0		704	0.002		704	0.004		704	0.004		704	0.006
705	-0.001		705	0		705	0.002		705	0.004		705	0.004		705	0.006
706	-0.001		706	0		706	0.002		706	0.004		706	0.004		706	0.006
707	-0.001		707	0		707	0.002		707	0.003		707	0.004		707	0.006
708	-0.002		708	0		708	0.002		708	0.003		708	0.004		708	0.006
709	-0.002		709	0		709	0.002		709	0.003		709	0.004		709	0.006
710	-0.002		710	0		710	0.002		710	0.003		710	0.004		710	0.006
711	-0.002		711	0		711	0.002		711	0.003		711	0.004		711	0.006
712	-0.002		712	0		712	0.002		712	0.003		712	0.004		712	0.006
713	-0.002		713	0		713	0.002		713	0.003		713	0.004		713	0.006
714	-0.001		714	0		714	0.002		714	0.004		714	0.004		714	0.006
715	-0.001		715	0		715	0.002		715	0.004		715	0.004		715	0.006
716	-0.001		716	0		716	0.002		716	0.004		716	0.004		716	0.006
717	-0.001		717	0		717	0.002		717	0.004		717	0.004		717	0.006
718	-0.001		718	0		718	0.002		718	0.004		718	0.004		718	0.006
719	-0.001		719	0		719	0.002		719	0.004		719	0.004		719	0.006
720	-0.001		720	0		720	0.002		720	0.004		720	0.004		720	0.006
721	-0.001		721	0		721	0.002		721	0.004		721	0.004		721	0.006
722	-0.001		722	0		722	0.002		722	0.004		722	0.004		722	0.006
723	-0.001		723	0		723	0.002		723	0.004		723	0.004		723	0.006
724	-0.001		724	0		724	0.002		724	0.004		724	0.004		724	0.006
725	-0.001		725	0		725	0.002		725	0.004		725	0.004		725	0.006
726	-0.001		726	0		726	0.002		726	0.004		726	0.004		726	0.006
727	-0.001		727	0		727	0.002		727	0.004		727	0.004		727	0.006
728	-0.001		728	0		728	0.002		728	0.004		728	0.004		728	0.005
729	-0.001		729	0		729	0.002		729	0.004		729	0.004		729	0.005
730	-0.001		730	-0.001		730	0.002		730	0.003		730	0.004		730	0.005
731	-0.001		731	-0.001		731	0.002		731	0.003		731	0.004		731	0.005
732	-0.002		732	-0.001		732	0.002		732	0.003		732	0.003		732	0.005
733	-0.002		733	-0.001		733	0.002		733	0.003		733	0.003		733	0.005
734	-0.001		734	-0.001		734	0.002		734	0.003		734	0.003		734	0.005
735	-0.001		735	-0.001		735	0.002		735	0.003		735	0.003		735	0.005
736	-0.001		736	-0.001		736	0.002		736	0.003		736	0.003		736	0.005
737	-0.001		737	-0.001		737	0.002		737	0.003		737	0.003		737	0.004
738	-0.001		738	-0.001		738	0.001		738	0.003		738	0.003		738	0.004
739	-0.002		739	-0.001		739	0.001		739	0.003		739	0.003		739	0.004
740	-0.002		740	-0.001		740	0.001		740	0.002		740	0.002		740	0.004
741	-0.002		741	-0.001		741	0.001		741	0.002		741	0.002		741	0.003
742	-0.002		742	-0.001		742	0.001		742	0.002		742	0.002		742	0.003
743	-0.002		743	-0.001		743	0.001		743	0.002		743	0.002		743	0.003
744	-0.002		744	-0.001		744	0.001		744	0.002		744	0.002		744	0.003
745	-0.002		745	-0.001		745	0.001		745	0.002		745	0.002		745	0.003
746	-0.002		746	-0.001		746	0.001		746	0.002		746	0.001		746	0.002
747	-0.002		747	-0.001		747	0.001		747	0.001		747	0.001		747	0.002
748	-0.002		748	-0.001		748	0.001		748	0.001		748	0.001		748	0.002
749	-0.002		749	-0.001		749	0		749	0.001		749	0.001		749	0.002
750	-0.002		750	-0.001		750	0		750	0.001		750	0.001		750	0.002
751	-0.002		751	-0.001		751	0		751	0.001		751	0.001		751	0.001
752	-0.002		752	-0.001		752	0		752	0.001		752	0		752	0.001
753	-0.002		753	-0.001		753	0		753	0.001		753	0		753	0.001
754	-0.002		754	-0.001		754	0		754	0.001		754	0		754	0.001
755	-0.002		755	-0.001		755	0		755	0		755	0		755	0.001
756	-0.002		756	-0.001		756	0		756	0		756	0		756	0
757	-0.002		757	-0.001		757	0		757	0		757	0		757	0
758	-0.002		758	-0.001		758	0		758	0		758	0		758	0
759	-0.002		759	-0.001		759	0		759	0		759	0		759	0
760	-0.002		760	-0.001		760	0		760	0		760	0		760	0
761	-0.002		761	-0.001		761	-0.001		761	0		761	-0.001		761	0
762	-0.002		762	-0.001		762	-0.001		762	-0.001		762	-0.001		762	-0.001
763	-0.002		763	-0.001		763	-0.001		763	-0.001		763	-0.001		763	-0.001
764	-0.002		764	-0.001		764	-0.001		764	-0.001		764	-0.001		764	-0.001
765	-0.002		765	-0.001		765	-0.001		765	-0.001		765	-0.001		765	-0.001
766	-0.002		766	-0.002		766	-0.001		766	-0.001		766	-0.001		766	-0.001
767	-0.002		767	-0.002		767	-0.001		767	-0.001		767	-0.001		767	-0.001
768	-0.002		768	-0.001		768	-0.001		768	-0.001		768	-0.001		768	-0.001
769	-0.002		769	-0.001		769	-0.001		769	-0.001		769	-0.001		769	-0.001
770	-0.002		770	-0.001		770	-0.001		770	-0.001		770	-0.001		770	-0.001
771	-0.002		771	-0.001		771	-0.001		771	-0.001		771	-0.001		771	-0.001
772	-0.002		772	-0.002		772	-0.001		772	-0.001		772	-0.001		772	-0.001
773	-0.002		773	-0.001		773	-0.001		773	-0.001		773	-0.001		773	-0.001
774	-0.002		774	-0.002		774	-0.001		774	-0.001		774	-0.001		774	-0.001
775	-0.002		775	-0.001		775	-0.001		775	-0.001		775	-0.001		775	-0.001
776	-0.002		776	-0.001		776	-0.001		776	-0.001		776	-0.001		776	-0.001
777	-0.002		777	-0.001		777	-0.001		777	-0.001		777	-0.001		777	-0.001
778	-0.002		778	-0.002		778	-0.001		778	-0.001		778	-0.002		778	-0.001
779	-0.002		779	-0.002		779	-0.001		779	-0.001		779	-0.002		779	-0.001
780	-0.002		780	-0.002		780	-0.001		780	-0.001		780	-0.002		780	-0.001
781	-0.002		781	-0.001		781	-0.001		781	-0.001		781	-0.002		781	-0.001
782	-0.002		782	-0.002		782	-0.001		782	-0.001		782	-0.002		782	-0.002
783	-0.002		783	-0.002		783	-0.001		783	-0.001		783	-0.002		783	-0.001
784	-0.002		784	-0.002		784	-0.001		784	-0.001		784	-0.002		784	-0.002
785	-0.002		785	-0.002		785	-0.001		785	-0.001		785	-0.002		785	-0.001
786	-0.002		786	-0.002		786	-0.001		786	-0.001		786	-0.002		786	-0.002
787	-0.002		787	-0.002		787	-0.001		787	-0.001		787	-0.002		787	-0.002
788	-0.002		788	-0.002		788	-0.001		788	-0.001		788	-0.002		788	-0.001
789	-0.002		789	-0.002		789	-0.001		789	-0.001		789	-0.002		789	-0.002
790	-0.002		790	-0.002		790	-0.001		790	-0.001		790	-0.002		790	-0.001
791	-0.002		791	-0.002		791	-0.001		791	-0.001		791	-0.002		791	-0.002
792	-0.002		792	-0.002		792	-0.001		792	-0.001		792	-0.002		792	-0.001
793	-0.002		793	-0.002		793	-0.001		793	-0.001		793	-0.002		793	-0.001
794	-0.002		794	-0.002		794	-0.001		794	-0.001		794	-0.002		794	-0.002
795	-0.002		795	-0.002		795	-0.001		795	-0.001		795	-0.002		795	-0.002
796	-0.002		796	-0.002		796	-0.001		796	-0.001		796	-0.002		796	-0.002
797	-0.002		797	-0.002		797	-0.001		797	-0.001		797	-0.001		797	-0.002
798	-0.002		798	-0.002		798	-0.001		798	-0.001		798	-0.002		798	-0.002
799	-0.002		799	-0.002		799	-0.001		799	-0.001		799	-0.001		799	-0.002
800	-0.002		800	-0.002		800	-0.001		800	-0.001		800	-0.002		800	-0.001

## Sheet: Fig 1f
black curve			red curve			green curve			blue curve			magenta curve			purple curve
Wavelength/ nm	Absorbance/OD		Wavelength/ nm	Absorbance/OD		Wavelength/ nm	Absorbance/OD		Wavelength/ nm	Absorbance/OD		Wavelength/ nm	Absorbance/OD		Wavelength/ nm	Absorbance/OD
320	0.0288		320	0.057		320	0.075		320	0.092		320	0.121		320	0.135
321	0.0304		321	0.056		321	0.075		321	0.093		321	0.122		321	0.14
322	0.0312		322	0.057		322	0.074		322	0.096		322	0.124		322	0.141
323	0.0304		323	0.06		323	0.079		323	0.098		323	0.128		323	0.142
324	0.0312		324	0.06		324	0.078		324	0.1		324	0.129		324	0.145
325	0.0312		325	0.063		325	0.08		325	0.102		325	0.131		325	0.148
326	0.032		326	0.063		326	0.083		326	0.103		326	0.134		326	0.152
327	0.0328		327	0.063		327	0.084		327	0.105		327	0.137		327	0.152
328	0.0336		328	0.062		328	0.083		328	0.107		328	0.138		328	0.154
329	0.0328		329	0.064		329	0.086		329	0.108		329	0.141		329	0.156
330	0.036		330	0.067		330	0.088		330	0.113		330	0.146		330	0.161
331	0.0336		331	0.066		331	0.087		331	0.111		331	0.144		331	0.159
332	0.0368		332	0.069		332	0.091		332	0.115		332	0.148		332	0.164
333	0.0368		333	0.07		333	0.093		333	0.117		333	0.152		333	0.165
334	0.036		334	0.07		334	0.092		334	0.117		334	0.15		334	0.167
335	0.0384		335	0.072		335	0.094		335	0.12		335	0.15		335	0.169
336	0.0384		336	0.073		336	0.095		336	0.119		336	0.152		336	0.172
337	0.0392		337	0.071		337	0.095		337	0.12		337	0.154		337	0.171
338	0.04		338	0.075		338	0.098		338	0.123		338	0.157		338	0.174
339	0.0424		339	0.076		339	0.1		339	0.126		339	0.16		339	0.176
340	0.0424		340	0.077		340	0.101		340	0.126		340	0.161		340	0.178
341	0.0432		341	0.078		341	0.101		341	0.128		341	0.16		341	0.18
342	0.0464		342	0.081		342	0.105		342	0.128		342	0.162		342	0.181
343	0.0472		343	0.081		343	0.105		343	0.129		343	0.163		343	0.181
344	0.0464		344	0.081		344	0.102		344	0.129		344	0.162		344	0.18
345	0.0488		345	0.081		345	0.104		345	0.132		345	0.166		345	0.182
346	0.048		346	0.083		346	0.104		346	0.132		346	0.165		346	0.179
347	0.0504		347	0.082		347	0.106		347	0.132		347	0.165		347	0.18
348	0.0504		348	0.085		348	0.105		348	0.134		348	0.164		348	0.18
349	0.052		349	0.085		349	0.107		349	0.133		349	0.162		349	0.182
350	0.0536		350	0.087		350	0.107		350	0.138		350	0.166		350	0.182
351	0.0544		351	0.088		351	0.109		351	0.135		351	0.166		351	0.184
352	0.056		352	0.09		352	0.111		352	0.136		352	0.168		352	0.182
353	0.0576		353	0.09		353	0.111		353	0.137		353	0.164		353	0.181
354	0.0608		354	0.091		354	0.111		354	0.138		354	0.168		354	0.183
355	0.06		355	0.093		355	0.114		355	0.138		355	0.166		355	0.184
356	0.064		356	0.092		356	0.115		356	0.141		356	0.167		356	0.183
357	0.0656		357	0.095		357	0.116		357	0.142		357	0.168		357	0.187
358	0.0664		358	0.094		358	0.117		358	0.141		358	0.166		358	0.185
359	0.0696		359	0.095		359	0.119		359	0.143		359	0.163		359	0.184
360	0.0688		360	0.095		360	0.117		360	0.141		360	0.163		360	0.179
361	0.0712		361	0.097		361	0.117		361	0.146		361	0.161		361	0.178
362	0.0696		362	0.098		362	0.115		362	0.14		362	0.162		362	0.177
363	0.072		363	0.105		363	0.12		363	0.145		363	0.159		363	0.178
364	0.0744		364	0.097		364	0.119		364	0.144		364	0.163		364	0.178
365	0.0744		365	0.092		365	0.115		365	0.142		365	0.164		365	0.178
366	0.0752		366	0.093		366	0.117		366	0.143		366	0.163		366	0.178
367	0.0784		367	0.095		367	0.119		367	0.144		367	0.163		367	0.178
368	0.0792		368	0.094		368	0.117		368	0.142		368	0.162		368	0.176
369	0.0776		369	0.093		369	0.115		369	0.138		369	0.158		369	0.171
370	0.0776		370	0.092		370	0.115		370	0.138		370	0.154		370	0.169
371	0.0768		371	0.089		371	0.111		371	0.135		371	0.151		371	0.164
372	0.076		372	0.09		372	0.109		372	0.131		372	0.147		372	0.16
373	0.0752		373	0.087		373	0.107		373	0.128		373	0.143		373	0.156
374	0.0752		374	0.086		374	0.106		374	0.126		374	0.14		374	0.152
375	0.0752		375	0.085		375	0.106		375	0.124		375	0.137		375	0.15
376	0.076		376	0.086		376	0.105		376	0.124		376	0.136		376	0.149
377	0.0768		377	0.086		377	0.104		377	0.123		377	0.136		377	0.148
378	0.0784		378	0.087		378	0.106		378	0.124		378	0.137		378	0.149
379	0.0808		379	0.089		379	0.108		379	0.126		379	0.138		379	0.15
380	0.084		380	0.092		380	0.112		380	0.129		380	0.141		380	0.154
381	0.0888		381	0.096		381	0.116		381	0.133		381	0.146		381	0.159
382	0.0928		382	0.1		382	0.121		382	0.14		382	0.151		382	0.164
383	0.0976		383	0.104		383	0.126		383	0.145		383	0.156		383	0.169
384	0.1016		384	0.106		384	0.129		384	0.149		384	0.16		384	0.175
385	0.1048		385	0.109		385	0.133		385	0.152		385	0.162		385	0.176
386	0.1056		386	0.11		386	0.133		386	0.152		386	0.162		386	0.177
387	0.1048		387	0.109		387	0.132		387	0.151		387	0.16		387	0.175
388	0.1056		388	0.109		388	0.132		388	0.151		388	0.159		388	0.174
389	0.1064		389	0.109		389	0.132		389	0.151		389	0.16		389	0.175
390	0.108		390	0.112		390	0.136		390	0.153		390	0.163		390	0.178
391	0.1136		391	0.116		391	0.141		391	0.16		391	0.171		391	0.186
392	0.1224		392	0.123		392	0.15		392	0.171		392	0.181		392	0.199
393	0.132		393	0.132		393	0.161		393	0.185		393	0.194		393	0.214
394	0.1424		394	0.14		394	0.173		394	0.198		394	0.209		394	0.23
395	0.1512		395	0.149		395	0.186		395	0.207		395	0.22		395	0.242
396	0.1544		396	0.152		396	0.189		396	0.213		396	0.224		396	0.248
397	0.1536		397	0.149		397	0.185		397	0.208		397	0.22		397	0.241
398	0.1456		398	0.142		398	0.176		398	0.198		398	0.209		398	0.228
399	0.1336		399	0.131		399	0.161		399	0.182		399	0.19		399	0.207
400	0.1192		400	0.118		400	0.144		400	0.162		400	0.169		400	0.184
401	0.104		401	0.106		401	0.127		401	0.142		401	0.149		401	0.16
402	0.0888		402	0.091		402	0.11		402	0.122		402	0.129		402	0.137
403	0.076		403	0.078		403	0.094		403	0.105		403	0.11		403	0.117
404	0.0648		404	0.068		404	0.08		404	0.09		404	0.095		404	0.101
405	0.056		405	0.058		405	0.069		405	0.078		405	0.081		405	0.088
406	0.048		406	0.051		406	0.06		406	0.068		406	0.071		406	0.077
407	0.0416		407	0.045		407	0.053		407	0.059		407	0.063		407	0.067
408	0.036		408	0.04		408	0.046		408	0.052		408	0.056		408	0.059
409	0.0312		409	0.035		409	0.041		409	0.046		409	0.05		409	0.053
410	0.0272		410	0.03		410	0.036		410	0.041		410	0.044		410	0.047
411	0.0232		411	0.027		411	0.031		411	0.036		411	0.04		411	0.042
412	0.0192		412	0.022		412	0.027		412	0.031		412	0.036		412	0.038
413	0.0168		413	0.019		413	0.023		413	0.027		413	0.031		413	0.033
414	0.0128		414	0.015		414	0.019		414	0.023		414	0.026		414	0.029
415	0.0112		415	0.012		415	0.016		415	0.019		415	0.023		415	0.025
416	0.0088		416	0.01		416	0.012		416	0.015		416	0.019		416	0.02
417	0.0072		417	0.007		417	0.009		417	0.012		417	0.014		417	0.016
418	0.0056		418	0.005		418	0.006		418	0.009		418	0.011		418	0.012
419	0.0048		419	0.004		419	0.005		419	0.007		419	0.008		419	0.009
420	0.004		420	0.003		420	0.004		420	0.005		420	0.005		420	0.006
421	0.0032		421	0.002		421	0.003		421	0.003		421	0.003		421	0.003
422	0.0024		422	0.002		422	0.002		422	0.001		422	0.002		422	0.001
423	0.0024		423	0.001		423	0.001		423	0.001		423	0		423	0
424	0.0024		424	0.001		424	0.001		424	0.001		424	0		424	0
425	0.0024		425	0.001		425	0.001		425	0		425	-0.001		425	-0.001
426	0.0024		426	0.001		426	0.001		426	0		426	-0.001		426	-0.001
427	0.0024		427	0.001		427	0.001		427	0		427	0		427	0
428	0.0024		428	0.001		428	0.001		428	0.001		428	0		428	0
429	0.0016		429	0.001		429	0.001		429	0.001		429	0		429	0
430	0.0016		430	0.002		430	0.002		430	0.001		430	0.001		430	0.001
431	0.0016		431	0.002		431	0.002		431	0.001		431	0.001		431	0.001
432	0.0016		432	0.002		432	0.002		432	0.001		432	0.001		432	0.001
433	0.0016		433	0.002		433	0.001		433	0.001		433	0.001		433	0.001
434	0.0008		434	0.001		434	0.001		434	0.001		434	0.001		434	0.001
435	0.0008		435	0.001		435	0.001		435	0.001		435	0.001		435	0.002
436	0.0008		436	0.001		436	0.001		436	0.001		436	0.001		436	0.002
437	0.0008		437	0.001		437	0.001		437	0.001		437	0.001		437	0.001
438	0.0008		438	0.001		438	0.001		438	0.001		438	0.001		438	0.001
439	0.0008		439	0.001		439	0.001		439	0.001		439	0.001		439	0.001
440	0.0008		440	0.001		440	0.001		440	0		440	0.001		440	0.001
441	0		441	0.001		441	0.001		441	0		441	0.001		441	0.001
442	0.0008		442	0.001		442	0.001		442	0		442	0.001		442	0.001
443	0		443	0		443	0		443	0		443	0.001		443	0.001
444	0		444	0		444	0.001		444	0		444	0.001		444	0.001
445	0		445	0		445	0.001		445	0		445	0		445	0.001
446	0		446	0		446	0		446	0		446	0		446	0
447	0		447	0		447	0		447	0		447	0		447	0
448	0		448	0		448	0		448	0		448	0		448	0
449	0		449	0		449	0		449	0		449	0		449	0
450	0		450	0		450	0		450	0		450	0		450	0
451	0		451	0		451	0		451	0		451	0		451	0
452	0		452	0		452	0		452	0		452	0		452	0
453	0		453	0		453	0		453	0		453	0		453	0
454	0		454	0		454	0		454	0		454	0		454	0
455	0		455	0		455	0		455	0		455	0		455	0
456	0		456	0		456	0		456	0		456	0		456	0
457	0		457	0		457	0		457	0		457	0		457	0
458	0		458	0		458	0		458	0		458	0		458	-0.001
459	0		459	0		459	0		459	0		459	0		459	0
460	0		460	0		460	0		460	0		460	0		460	0
461	0		461	0.001		461	0		461	0		461	0		461	0
462	0.0008		462	0.001		462	0.001		462	0		462	0		462	0
463	0.0008		463	0.001		463	0.001		463	0		463	0		463	0
464	0.0008		464	0.001		464	0.001		464	0.001		464	0		464	0
465	0.0008		465	0.001		465	0.001		465	0.001		465	0		465	0
466	0.0008		466	0.001		466	0.001		466	0.001		466	0.001		466	0
467	0.0008		467	0.001		467	0.001		467	0.001		467	0.001		467	0
468	0.0016		468	0.001		468	0.001		468	0.001		468	0.001		468	0.001
469	0.0016		469	0.001		469	0.001		469	0.001		469	0.001		469	0.001
470	0.0016		470	0.002		470	0.002		470	0.002		470	0.001		470	0.001
471	0.0016		471	0.002		471	0.002		471	0.002		471	0.002		471	0.001
472	0.0016		472	0.002		472	0.002		472	0.002		472	0.002		472	0.002
473	0.0024		473	0.002		473	0.002		473	0.002		473	0.002		473	0.002
474	0.0024		474	0.003		474	0.002		474	0.003		474	0.002		474	0.002
475	0.0024		475	0.003		475	0.003		475	0.003		475	0.003		475	0.002
476	0.0024		476	0.003		476	0.003		476	0.003		476	0.003		476	0.003
477	0.0032		477	0.003		477	0.003		477	0.004		477	0.003		477	0.003
478	0.0032		478	0.003		478	0.003		478	0.004		478	0.003		478	0.003
479	0.0032		479	0.003		479	0.004		479	0.004		479	0.004		479	0.003
480	0.0032		480	0.004		480	0.004		480	0.004		480	0.004		480	0.004
481	0.004		481	0.004		481	0.004		481	0.005		481	0.004		481	0.004
482	0.004		482	0.004		482	0.004		482	0.005		482	0.005		482	0.004
483	0.004		483	0.005		483	0.005		483	0.006		483	0.005		483	0.005
484	0.0048		484	0.005		484	0.005		484	0.006		484	0.005		484	0.005
485	0.0048		485	0.005		485	0.005		485	0.006		485	0.006		485	0.006
486	0.0048		486	0.005		486	0.006		486	0.007		486	0.006		486	0.006
487	0.0056		487	0.006		487	0.006		487	0.007		487	0.007		487	0.007
488	0.0056		488	0.006		488	0.006		488	0.008		488	0.007		488	0.007
489	0.0056		489	0.006		489	0.007		489	0.008		489	0.008		489	0.007
490	0.0064		490	0.007		490	0.007		490	0.008		490	0.008		490	0.008
491	0.0064		491	0.007		491	0.007		491	0.009		491	0.009		491	0.008
492	0.0072		492	0.007		492	0.008		492	0.009		492	0.009		492	0.009
493	0.0072		493	0.008		493	0.008		493	0.01		493	0.01		493	0.009
494	0.008		494	0.008		494	0.009		494	0.01		494	0.01		494	0.01
495	0.008		495	0.009		495	0.009		495	0.011		495	0.011		495	0.011
496	0.0088		496	0.009		496	0.01		496	0.012		496	0.011		496	0.011
497	0.0088		497	0.01		497	0.01		497	0.012		497	0.012		497	0.012
498	0.0088		498	0.01		498	0.01		498	0.013		498	0.012		498	0.012
499	0.0096		499	0.01		499	0.011		499	0.013		499	0.013		499	0.013
500	0.0096		500	0.011		500	0.011		500	0.013		500	0.013		500	0.013
501	0.0104		501	0.011		501	0.012		501	0.014		501	0.014		501	0.014
502	0.0104		502	0.011		502	0.012		502	0.015		502	0.014		502	0.015
503	0.0112		503	0.012		503	0.013		503	0.015		503	0.015		503	0.015
504	0.0112		504	0.012		504	0.013		504	0.016		504	0.016		504	0.016
505	0.012		505	0.013		505	0.014		505	0.016		505	0.016		505	0.016
506	0.012		506	0.013		506	0.014		506	0.017		506	0.017		506	0.017
507	0.0128		507	0.014		507	0.015		507	0.018		507	0.017		507	0.018
508	0.0128		508	0.014		508	0.015		508	0.018		508	0.018		508	0.018
509	0.0136		509	0.015		509	0.016		509	0.019		509	0.018		509	0.019
510	0.0144		510	0.015		510	0.016		510	0.019		510	0.019		510	0.02
511	0.0144		511	0.016		511	0.017		511	0.02		511	0.02		511	0.02
512	0.0152		512	0.016		512	0.017		512	0.021		512	0.02		512	0.021
513	0.0152		513	0.017		513	0.018		513	0.021		513	0.021		513	0.022
514	0.016		514	0.017		514	0.018		514	0.022		514	0.021		514	0.022
515	0.016		515	0.018		515	0.019		515	0.023		515	0.022		515	0.023
516	0.0168		516	0.018		516	0.019		516	0.023		516	0.023		516	0.024
517	0.0168		517	0.019		517	0.02		517	0.024		517	0.023		517	0.024
518	0.0176		518	0.019		518	0.021		518	0.024		518	0.024		518	0.025
519	0.0184		519	0.019		519	0.021		519	0.025		519	0.025		519	0.026
520	0.0184		520	0.02		520	0.022		520	0.026		520	0.025		520	0.026
521	0.0192		521	0.02		521	0.022		521	0.026		521	0.026		521	0.027
522	0.0192		522	0.021		522	0.023		522	0.027		522	0.027		522	0.028
523	0.02		523	0.022		523	0.023		523	0.027		523	0.027		523	0.029
524	0.0208		524	0.022		524	0.024		524	0.028		524	0.028		524	0.029
525	0.0208		525	0.023		525	0.024		525	0.029		525	0.029		525	0.03
526	0.0216		526	0.023		526	0.025		526	0.03		526	0.029		526	0.031
527	0.0216		527	0.024		527	0.026		527	0.03		527	0.03		527	0.031
528	0.0224		528	0.024		528	0.026		528	0.031		528	0.031		528	0.032
529	0.0232		529	0.025		529	0.027		529	0.032		529	0.031		529	0.033
530	0.0232		530	0.025		530	0.027		530	0.032		530	0.032		530	0.034
531	0.024		531	0.026		531	0.028		531	0.033		531	0.033		531	0.035
532	0.0248		532	0.026		532	0.029		532	0.034		532	0.034		532	0.035
533	0.0248		533	0.027		533	0.029		533	0.034		533	0.034		533	0.036
534	0.0256		534	0.028		534	0.03		534	0.035		534	0.035		534	0.037
535	0.0264		535	0.028		535	0.031		535	0.036		535	0.036		535	0.038
536	0.0272		536	0.029		536	0.032		536	0.037		536	0.037		536	0.039
537	0.028		537	0.03		537	0.033		537	0.038		537	0.038		537	0.04
538	0.028		538	0.03		538	0.033		538	0.039		538	0.039		538	0.041
539	0.0288		539	0.031		539	0.034		539	0.04		539	0.04		539	0.042
540	0.0296		540	0.032		540	0.035		540	0.04		540	0.041		540	0.043
541	0.0304		541	0.032		541	0.036		541	0.041		541	0.042		541	0.044
542	0.0312		542	0.033		542	0.037		542	0.042		542	0.043		542	0.045
543	0.032		543	0.034		543	0.037		543	0.043		543	0.043		543	0.046
544	0.032		544	0.035		544	0.038		544	0.044		544	0.044		544	0.047
545	0.0328		545	0.035		545	0.039		545	0.045		545	0.045		545	0.048
546	0.0336		546	0.036		546	0.04		546	0.046		546	0.046		546	0.049
547	0.0344		547	0.037		547	0.04		547	0.046		547	0.047		547	0.05
548	0.0344		548	0.037		548	0.041		548	0.047		548	0.047		548	0.05
549	0.0352		549	0.038		549	0.041		549	0.048		549	0.048		549	0.051
550	0.036		550	0.038		550	0.042		550	0.049		550	0.049		550	0.052
551	0.036		551	0.039		551	0.043		551	0.049		551	0.05		551	0.053
552	0.0368		552	0.039		552	0.043		552	0.05		552	0.05		552	0.053
553	0.0368		553	0.039		553	0.044		553	0.05		553	0.051		553	0.054
554	0.0376		554	0.04		554	0.044		554	0.051		554	0.051		554	0.055
555	0.0384		555	0.041		555	0.045		555	0.051		555	0.052		555	0.055
556	0.0384		556	0.041		556	0.045		556	0.052		556	0.052		556	0.056
557	0.0392		557	0.041		557	0.046		557	0.052		557	0.053		557	0.057
558	0.0392		558	0.042		558	0.046		558	0.053		558	0.054		558	0.057
559	0.0392		559	0.042		559	0.047		559	0.054		559	0.054		559	0.058
560	0.04		560	0.043		560	0.047		560	0.054		560	0.054		560	0.058
561	0.04		561	0.043		561	0.048		561	0.054		561	0.055		561	0.059
562	0.0408		562	0.043		562	0.048		562	0.055		562	0.055		562	0.059
563	0.0408		563	0.044		563	0.048		563	0.055		563	0.056		563	0.06
564	0.0408		564	0.044		564	0.049		564	0.056		564	0.056		564	0.06
565	0.0416		565	0.044		565	0.049		565	0.056		565	0.057		565	0.061
566	0.0416		566	0.045		566	0.049		566	0.056		566	0.057		566	0.061
567	0.0424		567	0.045		567	0.05		567	0.057		567	0.057		567	0.061
568	0.0424		568	0.045		568	0.05		568	0.057		568	0.058		568	0.062
569	0.0424		569	0.045		569	0.05		569	0.057		569	0.058		569	0.062
570	0.0424		570	0.046		570	0.05		570	0.058		570	0.058		570	0.062
571	0.0432		571	0.046		571	0.05		571	0.058		571	0.059		571	0.063
572	0.0432		572	0.046		572	0.051		572	0.058		572	0.059		572	0.063
573	0.0432		573	0.046		573	0.051		573	0.058		573	0.059		573	0.063
574	0.044		574	0.046		574	0.051		574	0.059		574	0.059		574	0.064
575	0.044		575	0.047		575	0.052		575	0.059		575	0.06		575	0.064
576	0.044		576	0.047		576	0.052		576	0.059		576	0.06		576	0.064
577	0.044		577	0.047		577	0.052		577	0.059		577	0.06		577	0.064
578	0.0448		578	0.048		578	0.053		578	0.06		578	0.06		578	0.065
579	0.0448		579	0.048		579	0.053		579	0.06		579	0.061		579	0.065
580	0.0456		580	0.048		580	0.054		580	0.061		580	0.062		580	0.066
581	0.0456		581	0.049		581	0.054		581	0.061		581	0.062		581	0.066
582	0.0464		582	0.049		582	0.054		582	0.062		582	0.062		582	0.067
583	0.0464		583	0.05		583	0.055		583	0.062		583	0.063		583	0.068
584	0.0472		584	0.05		584	0.056		584	0.063		584	0.064		584	0.068
585	0.048		585	0.051		585	0.056		585	0.063		585	0.064		585	0.069
586	0.048		586	0.051		586	0.057		586	0.064		586	0.065		586	0.07
587	0.0488		587	0.052		587	0.057		587	0.065		587	0.066		587	0.07
588	0.0496		588	0.052		588	0.058		588	0.066		588	0.067		588	0.072
589	0.0504		589	0.053		589	0.059		589	0.067		589	0.067		589	0.073
590	0.0504		590	0.054		590	0.059		590	0.067		590	0.068		590	0.073
591	0.0512		591	0.054		591	0.06		591	0.068		591	0.069		591	0.074
592	0.052		592	0.055		592	0.061		592	0.069		592	0.07		592	0.075
593	0.052		593	0.055		593	0.061		593	0.069		593	0.07		593	0.076
594	0.0528		594	0.056		594	0.062		594	0.07		594	0.071		594	0.077
595	0.0528		595	0.056		595	0.063		595	0.071		595	0.072		595	0.077
596	0.0536		596	0.057		596	0.063		596	0.071		596	0.072		596	0.078
597	0.0536		597	0.057		597	0.063		597	0.072		597	0.073		597	0.078
598	0.0544		598	0.057		598	0.064		598	0.072		598	0.073		598	0.079
599	0.0544		599	0.057		599	0.064		599	0.072		599	0.073		599	0.079
600	0.0544		600	0.058		600	0.064		600	0.072		600	0.074		600	0.079
601	0.0544		601	0.058		601	0.064		601	0.072		601	0.074		601	0.079
602	0.0544		602	0.058		602	0.064		602	0.073		602	0.074		602	0.079
603	0.0544		603	0.058		603	0.064		603	0.072		603	0.074		603	0.079
604	0.0544		604	0.058		604	0.064		604	0.072		604	0.073		604	0.079
605	0.0544		605	0.057		605	0.064		605	0.072		605	0.073		605	0.079
606	0.0544		606	0.057		606	0.064		606	0.072		606	0.073		606	0.079
607	0.0536		607	0.057		607	0.063		607	0.071		607	0.073		607	0.078
608	0.0536		608	0.057		608	0.063		608	0.071		608	0.072		608	0.078
609	0.0536		609	0.057		609	0.063		609	0.071		609	0.072		609	0.078
610	0.0528		610	0.056		610	0.062		610	0.07		610	0.071		610	0.077
611	0.0528		611	0.056		611	0.062		611	0.07		611	0.071		611	0.076
612	0.052		612	0.056		612	0.061		612	0.069		612	0.07		612	0.076
613	0.052		613	0.055		613	0.061		613	0.069		613	0.07		613	0.075
614	0.052		614	0.055		614	0.061		614	0.068		614	0.069		614	0.075
615	0.0512		615	0.055		615	0.06		615	0.068		615	0.069		615	0.074
616	0.0504		616	0.054		616	0.06		616	0.067		616	0.068		616	0.073
617	0.0504		617	0.053		617	0.059		617	0.066		617	0.067		617	0.073
618	0.0496		618	0.053		618	0.058		618	0.066		618	0.067		618	0.072
619	0.0488		619	0.053		619	0.058		619	0.065		619	0.066		619	0.071
620	0.0488		620	0.052		620	0.057		620	0.064		620	0.065		620	0.07
621	0.048		621	0.051		621	0.057		621	0.064		621	0.065		621	0.07
622	0.048		622	0.051		622	0.056		622	0.063		622	0.064		622	0.069
623	0.0472		623	0.05		623	0.055		623	0.062		623	0.063		623	0.068
624	0.0464		624	0.05		624	0.055		624	0.061		624	0.062		624	0.067
625	0.0456		625	0.049		625	0.054		625	0.06		625	0.061		625	0.066
626	0.0448		626	0.049		626	0.053		626	0.059		626	0.06		626	0.065
627	0.0448		627	0.048		627	0.052		627	0.059		627	0.059		627	0.064
628	0.044		628	0.047		628	0.051		628	0.058		628	0.058		628	0.063
629	0.0432		629	0.046		629	0.05		629	0.056		629	0.057		629	0.062
630	0.0424		630	0.045		630	0.049		630	0.055		630	0.056		630	0.06
631	0.0416		631	0.044		631	0.048		631	0.054		631	0.055		631	0.059
632	0.0408		632	0.044		632	0.047		632	0.053		632	0.054		632	0.058
633	0.04		633	0.043		633	0.046		633	0.052		633	0.053		633	0.057
634	0.0392		634	0.042		634	0.046		634	0.051		634	0.051		634	0.056
635	0.0384		635	0.041		635	0.045		635	0.05		635	0.05		635	0.054
636	0.0376		636	0.041		636	0.044		636	0.049		636	0.049		636	0.053
637	0.0368		637	0.04		637	0.043		637	0.048		637	0.048		637	0.052
638	0.036		638	0.039		638	0.042		638	0.047		638	0.047		638	0.051
639	0.0352		639	0.039		639	0.041		639	0.046		639	0.047		639	0.05
640	0.0352		640	0.038		640	0.041		640	0.045		640	0.046		640	0.049
641	0.0344		641	0.037		641	0.04		641	0.045		641	0.045		641	0.049
642	0.0336		642	0.037		642	0.04		642	0.044		642	0.044		642	0.048
643	0.0336		643	0.037		643	0.039		643	0.043		643	0.044		643	0.047
644	0.0328		644	0.036		644	0.039		644	0.043		644	0.043		644	0.047
645	0.0328		645	0.036		645	0.038		645	0.043		645	0.043		645	0.046
646	0.0328		646	0.035		646	0.038		646	0.042		646	0.042		646	0.046
647	0.032		647	0.035		647	0.038		647	0.042		647	0.042		647	0.045
648	0.032		648	0.035		648	0.037		648	0.041		648	0.042		648	0.045
649	0.032		649	0.035		649	0.037		649	0.041		649	0.041		649	0.045
650	0.0312		650	0.035		650	0.037		650	0.041		650	0.041		650	0.044
651	0.0312		651	0.034		651	0.037		651	0.04		651	0.041		651	0.044
652	0.0312		652	0.034		652	0.037		652	0.04		652	0.041		652	0.044
653	0.0312		653	0.034		653	0.037		653	0.04		653	0.041		653	0.044
654	0.0312		654	0.034		654	0.036		654	0.04		654	0.04		654	0.043
655	0.0304		655	0.034		655	0.036		655	0.04		655	0.04		655	0.043
656	0.0304		656	0.034		656	0.036		656	0.039		656	0.04		656	0.043
657	0.0304		657	0.033		657	0.036		657	0.039		657	0.04		657	0.043
658	0.0304		658	0.033		658	0.035		658	0.039		658	0.039		658	0.042
659	0.0304		659	0.033		659	0.035		659	0.038		659	0.039		659	0.042
660	0.0296		660	0.033		660	0.035		660	0.038		660	0.038		660	0.041
661	0.0296		661	0.032		661	0.034		661	0.038		661	0.038		661	0.041
662	0.0296		662	0.032		662	0.034		662	0.037		662	0.038		662	0.041
663	0.0288		663	0.032		663	0.034		663	0.037		663	0.037		663	0.04
664	0.0288		664	0.031		664	0.033		664	0.037		664	0.037		664	0.04
665	0.028		665	0.031		665	0.033		665	0.036		665	0.036		665	0.039
666	0.028		666	0.03		666	0.032		666	0.035		666	0.036		666	0.038
667	0.0272		667	0.03		667	0.032		667	0.035		667	0.035		667	0.038
668	0.0264		668	0.03		668	0.031		668	0.034		668	0.034		668	0.037
669	0.0264		669	0.029		669	0.031		669	0.034		669	0.034		669	0.037
670	0.0256		670	0.028		670	0.03		670	0.033		670	0.033		670	0.036
671	0.0256		671	0.028		671	0.029		671	0.032		671	0.032		671	0.035
672	0.0248		672	0.027		672	0.029		672	0.031		672	0.031		672	0.034
673	0.024		673	0.027		673	0.028		673	0.031		673	0.031		673	0.033
674	0.0232		674	0.026		674	0.027		674	0.03		674	0.03		674	0.032
675	0.0232		675	0.025		675	0.027		675	0.029		675	0.029		675	0.031
676	0.0224		676	0.025		676	0.026		676	0.028		676	0.028		676	0.03
677	0.0216		677	0.024		677	0.025		677	0.027		677	0.027		677	0.029
678	0.0208		678	0.023		678	0.024		678	0.026		678	0.026		678	0.029
679	0.02		679	0.022		679	0.024		679	0.025		679	0.025		679	0.028
680	0.02		680	0.022		680	0.023		680	0.025		680	0.025		680	0.027
681	0.0192		681	0.021		681	0.022		681	0.024		681	0.024		681	0.026
682	0.0184		682	0.021		682	0.021		682	0.023		682	0.023		682	0.025
683	0.0176		683	0.02		683	0.021		683	0.022		683	0.022		683	0.024
684	0.0168		684	0.019		684	0.02		684	0.021		684	0.021		684	0.023
685	0.016		685	0.018		685	0.019		685	0.02		685	0.02		685	0.022
686	0.016		686	0.018		686	0.018		686	0.019		686	0.019		686	0.021
687	0.0152		687	0.017		687	0.017		687	0.019		687	0.019		687	0.02
688	0.0144		688	0.016		688	0.017		688	0.018		688	0.018		688	0.019
689	0.0144		689	0.016		689	0.016		689	0.017		689	0.017		689	0.019
690	0.0136		690	0.015		690	0.016		690	0.016		690	0.016		690	0.018
691	0.0128		691	0.015		691	0.015		691	0.016		691	0.016		691	0.017
692	0.0128		692	0.014		692	0.015		692	0.015		692	0.015		692	0.017
693	0.012		693	0.014		693	0.014		693	0.015		693	0.015		693	0.016
694	0.012		694	0.013		694	0.014		694	0.014		694	0.014		694	0.016
695	0.012		695	0.013		695	0.013		695	0.014		695	0.014		695	0.015
696	0.0112		696	0.013		696	0.013		696	0.013		696	0.013		696	0.015
697	0.0112		697	0.012		697	0.013		697	0.013		697	0.013		697	0.014
698	0.0104		698	0.012		698	0.012		698	0.012		698	0.012		698	0.014
699	0.0104		699	0.012		699	0.012		699	0.012		699	0.012		699	0.014
700	0.0104		700	0.012		700	0.012		700	0.012		700	0.012		700	0.013
701	0.0104		701	0.012		701	0.012		701	0.012		701	0.012		701	0.013
702	0.0096		702	0.011		702	0.012		702	0.012		702	0.012		702	0.013
703	0.0096		703	0.011		703	0.011		703	0.011		703	0.011		703	0.013
704	0.0096		704	0.011		704	0.011		704	0.011		704	0.011		704	0.013
705	0.0096		705	0.011		705	0.011		705	0.011		705	0.011		705	0.012
706	0.0096		706	0.011		706	0.011		706	0.011		706	0.011		706	0.012
707	0.0096		707	0.011		707	0.011		707	0.011		707	0.011		707	0.012
708	0.0096		708	0.011		708	0.011		708	0.011		708	0.011		708	0.012
709	0.0096		709	0.011		709	0.011		709	0.011		709	0.011		709	0.013
710	0.0096		710	0.011		710	0.011		710	0.011		710	0.011		710	0.012
711	0.0096		711	0.011		711	0.011		711	0.011		711	0.011		711	0.012
712	0.0096		712	0.011		712	0.011		712	0.011		712	0.011		712	0.013
713	0.0096		713	0.011		713	0.011		713	0.011		713	0.011		713	0.013
714	0.0096		714	0.011		714	0.011		714	0.011		714	0.011		714	0.013
715	0.0096		715	0.011		715	0.011		715	0.011		715	0.011		715	0.013
716	0.0096		716	0.011		716	0.011		716	0.011		716	0.012		716	0.013
717	0.0096		717	0.011		717	0.011		717	0.012		717	0.012		717	0.013
718	0.0096		718	0.011		718	0.011		718	0.012		718	0.012		718	0.013
719	0.0096		719	0.011		719	0.012		719	0.012		719	0.012		719	0.013
720	0.0096		720	0.011		720	0.012		720	0.012		720	0.012		720	0.013
721	0.0096		721	0.011		721	0.012		721	0.012		721	0.012		721	0.013
722	0.0096		722	0.011		722	0.012		722	0.012		722	0.012		722	0.013
723	0.0096		723	0.011		723	0.012		723	0.012		723	0.012		723	0.013
724	0.0096		724	0.011		724	0.012		724	0.012		724	0.012		724	0.013
725	0.0096		725	0.011		725	0.012		725	0.012		725	0.012		725	0.013
726	0.0096		726	0.011		726	0.012		726	0.012		726	0.012		726	0.013
727	0.0096		727	0.011		727	0.012		727	0.012		727	0.012		727	0.013
728	0.0096		728	0.011		728	0.011		728	0.011		728	0.012		728	0.013
729	0.0096		729	0.011		729	0.011		729	0.011		729	0.011		729	0.012
730	0.0096		730	0.011		730	0.011		730	0.011		730	0.011		730	0.012
731	0.0096		731	0.011		731	0.011		731	0.011		731	0.011		731	0.012
732	0.0088		732	0.01		732	0.011		732	0.011		732	0.011		732	0.012
733	0.0088		733	0.01		733	0.01		733	0.01		733	0.01		733	0.011
734	0.0088		734	0.01		734	0.01		734	0.01		734	0.01		734	0.011
735	0.0088		735	0.01		735	0.01		735	0.01		735	0.01		735	0.011
736	0.008		736	0.009		736	0.01		736	0.009		736	0.009		736	0.01
737	0.008		737	0.009		737	0.009		737	0.009		737	0.009		737	0.01
738	0.008		738	0.009		738	0.009		738	0.009		738	0.009		738	0.01
739	0.0072		739	0.009		739	0.009		739	0.008		739	0.008		739	0.009
740	0.0072		740	0.008		740	0.009		740	0.008		740	0.008		740	0.009
741	0.0064		741	0.008		741	0.008		741	0.008		741	0.008		741	0.008
742	0.0064		742	0.008		742	0.008		742	0.007		742	0.007		742	0.008
743	0.0064		743	0.007		743	0.007		743	0.007		743	0.007		743	0.007
744	0.0056		744	0.007		744	0.007		744	0.006		744	0.006		744	0.007
745	0.0056		745	0.007		745	0.007		745	0.006		745	0.006		745	0.007
746	0.0056		746	0.006		746	0.006		746	0.006		746	0.005		746	0.006
747	0.0048		747	0.006		747	0.006		747	0.005		747	0.005		747	0.006
748	0.0048		748	0.006		748	0.006		748	0.005		748	0.005		748	0.005
749	0.004		749	0.005		749	0.005		749	0.005		749	0.005		749	0.005
750	0.004		750	0.005		750	0.005		750	0.004		750	0.004		750	0.005
751	0.0032		751	0.004		751	0.005		751	0.004		751	0.004		751	0.004
752	0.0032		752	0.004		752	0.004		752	0.003		752	0.003		752	0.004
753	0.0032		753	0.004		753	0.004		753	0.003		753	0.003		753	0.003
754	0.0024		754	0.004		754	0.003		754	0.003		754	0.003		754	0.003
755	0.0024		755	0.003		755	0.003		755	0.002		755	0.002		755	0.003
756	0.0024		756	0.003		756	0.003		756	0.002		756	0.002		756	0.002
757	0.0024		757	0.003		757	0.003		757	0.002		757	0.002		757	0.002
758	0.0016		758	0.003		758	0.003		758	0.001		758	0.002		758	0.002
759	0.0016		759	0.002		759	0.002		759	0.001		759	0.001		759	0.002
760	0.0016		760	0.002		760	0.002		760	0.001		760	0.001		760	0.001
761	0.0016		761	0.002		761	0.002		761	0.001		761	0.001		761	0.001
762	0.0016		762	0.002		762	0.002		762	0.001		762	0.001		762	0.001
763	0.0008		763	0.002		763	0.002		763	0		763	0.001		763	0.001
764	0.0008		764	0.001		764	0.001		764	0		764	0		764	0.001
765	0.0008		765	0.001		765	0.001		765	0		765	0		765	0
766	0.0008		766	0.001		766	0.001		766	0		766	0		766	0
767	0.0008		767	0.001		767	0.001		767	0		767	0		767	0
768	0.0008		768	0.001		768	0.001		768	0		768	0		768	0
769	0.0008		769	0.001		769	0.001		769	0		769	0		769	0
770	0		770	0		770	0.001		770	-0.001		770	0		770	0
771	0		771	0		771	0.001		771	-0.001		771	0		771	0
772	0		772	0		772	0		772	-0.001		772	0		772	0
773	0		773	0		773	0		773	-0.001		773	0		773	0
774	0		774	0		774	0		774	-0.001		774	-0.001		774	-0.001
775	0		775	0		775	0		775	-0.001		775	-0.001		775	-0.001
776	0		776	0		776	0		776	-0.001		776	-0.001		776	-0.001
777	0		777	0		777	0		777	-0.001		777	-0.001		777	-0.001
778	0		778	0		778	0		778	-0.001		778	-0.001		778	-0.001
779	0		779	0		779	0		779	-0.001		779	-0.001		779	-0.001
780	0		780	0		780	0		780	-0.001		780	-0.001		780	-0.001
781	0		781	0		781	0		781	-0.001		781	-0.001		781	-0.001
782	0		782	0		782	0		782	-0.001		782	-0.001		782	-0.001
783	0		783	0		783	0		783	-0.001		783	-0.001		783	-0.001
784	0		784	0		784	0		784	-0.001		784	-0.001		784	-0.001
785	0		785	0		785	0		785	-0.001		785	-0.001		785	-0.001
786	-0.0008		786	0		786	0		786	-0.001		786	-0.001		786	-0.001
787	-0.0008		787	0		787	0		787	-0.001		787	-0.001		787	-0.001
788	-0.0008		788	0		788	0		788	-0.001		788	-0.001		788	-0.001
789	0		789	0		789	0		789	-0.001		789	-0.001		789	-0.001
790	-0.0008		790	0		790	0		790	-0.001		790	-0.001		790	-0.001
791	-0.0008		791	0		791	0		791	-0.001		791	-0.001		791	-0.001
792	-0.0008		792	0		792	0		792	-0.001		792	-0.001		792	-0.001
793	-0.0008		793	0		793	0		793	-0.001		793	-0.001		793	-0.001
794	-0.0008		794	0		794	0		794	-0.001		794	-0.001		794	-0.001
795	-0.0008		795	0		795	0		795	-0.001		795	-0.001		795	-0.001
796	-0.0008		796	0		796	0		796	-0.001		796	-0.001		796	-0.001
797	-0.0008		797	0		797	0		797	-0.001		797	-0.001		797	-0.001
798	-0.0008		798	0		798	0		798	-0.001		798	-0.001		798	-0.001
799	-0.0008		799	0		799	0		799	-0.001		799	-0.001		799	-0.001
800	0		800	0		800	0		800	-0.001		800	-0.001		800	-0.001

## Sheet: Fig 1g
black curve			red curve			green curve			blue curve			magenta curve			purple curve
Wavelength/ nm	Absorbance/OD		Wavelength/ nm	Absorbance/OD		Wavelength/ nm	Absorbance/OD		Wavelength/ nm	Absorbance/OD		Wavelength/ nm	Absorbance/OD		Wavelength/ nm	Absorbance/OD
310	0.012		310	0.02		310	0.031		310	0.041		310	0.062		310	0.068
311	0.013		311	0.022		311	0.03		311	0.044		311	0.064		311	0.069
312	0.017		312	0.024		312	0.032		312	0.046		312	0.064		312	0.069
313	0.014		313	0.021		313	0.03		313	0.039		313	0.057		313	0.062
314	0.017		314	0.021		314	0.034		314	0.043		314	0.06		314	0.063
315	0.014		315	0.023		315	0.034		315	0.041		315	0.059		315	0.062
316	0.015		316	0.026		316	0.033		316	0.042		316	0.059		316	0.058
317	0.017		317	0.028		317	0.035		317	0.044		317	0.061		317	0.06
318	0.017		318	0.025		318	0.037		318	0.043		318	0.061		318	0.06
319	0.016		319	0.026		319	0.036		319	0.045		319	0.059		319	0.06
320	0.017		320	0.027		320	0.038		320	0.047		320	0.061		320	0.062
321	0.016		321	0.026		321	0.038		321	0.047		321	0.061		321	0.06
322	0.017		322	0.026		322	0.038		322	0.047		322	0.061		322	0.06
323	0.017		323	0.027		323	0.04		323	0.048		323	0.062		323	0.061
324	0.018		324	0.03		324	0.041		324	0.049		324	0.063		324	0.062
325	0.019		325	0.03		325	0.042		325	0.051		325	0.064		325	0.064
326	0.02		326	0.03		326	0.042		326	0.051		326	0.066		326	0.064
327	0.02		327	0.031		327	0.042		327	0.052		327	0.066		327	0.066
328	0.02		328	0.032		328	0.043		328	0.054		328	0.065		328	0.065
329	0.023		329	0.033		329	0.045		329	0.055		329	0.067		329	0.067
330	0.02		330	0.032		330	0.045		330	0.055		330	0.066		330	0.065
331	0.021		331	0.033		331	0.045		331	0.055		331	0.068		331	0.067
332	0.021		332	0.033		332	0.046		332	0.055		332	0.069		332	0.067
333	0.021		333	0.033		333	0.046		333	0.055		333	0.068		333	0.067
334	0.022		334	0.035		334	0.048		334	0.057		334	0.07		334	0.068
335	0.02		335	0.034		335	0.047		335	0.057		335	0.069		335	0.068
336	0.021		336	0.033		336	0.046		336	0.057		336	0.069		336	0.068
337	0.022		337	0.036		337	0.048		337	0.058		337	0.07		337	0.069
338	0.023		338	0.036		338	0.048		338	0.059		338	0.072		338	0.07
339	0.023		339	0.036		339	0.05		339	0.058		339	0.071		339	0.07
340	0.023		340	0.036		340	0.049		340	0.058		340	0.072		340	0.069
341	0.022		341	0.035		341	0.049		341	0.058		341	0.071		341	0.069
342	0.023		342	0.036		342	0.05		342	0.059		342	0.071		342	0.069
343	0.022		343	0.035		343	0.049		343	0.058		343	0.07		343	0.07
344	0.023		344	0.036		344	0.051		344	0.058		344	0.071		344	0.07
345	0.022		345	0.036		345	0.05		345	0.057		345	0.07		345	0.069
346	0.022		346	0.036		346	0.051		346	0.057		346	0.07		346	0.068
347	0.022		347	0.036		347	0.051		347	0.058		347	0.07		347	0.069
348	0.021		348	0.035		348	0.05		348	0.056		348	0.068		348	0.066
349	0.022		349	0.034		349	0.049		349	0.055		349	0.068		349	0.067
350	0.023		350	0.036		350	0.05		350	0.055		350	0.068		350	0.067
351	0.022		351	0.034		351	0.048		351	0.055		351	0.067		351	0.066
352	0.022		352	0.033		352	0.049		352	0.053		352	0.066		352	0.066
353	0.022		353	0.034		353	0.049		353	0.054		353	0.066		353	0.064
354	0.021		354	0.033		354	0.049		354	0.051		354	0.065		354	0.063
355	0.02		355	0.032		355	0.049		355	0.051		355	0.064		355	0.063
356	0.02		356	0.032		356	0.047		356	0.049		356	0.062		356	0.061
357	0.022		357	0.033		357	0.049		357	0.05		357	0.062		357	0.062
358	0.019		358	0.032		358	0.048		358	0.046		358	0.06		358	0.059
359	0.02		359	0.032		359	0.048		359	0.046		359	0.059		359	0.059
360	0.019		360	0.031		360	0.047		360	0.046		360	0.059		360	0.059
361	0.019		361	0.031		361	0.047		361	0.046		361	0.056		361	0.058
362	0.02		362	0.03		362	0.046		362	0.042		362	0.058		362	0.056
363	0.019		363	0.029		363	0.046		363	0.039		363	0.055		363	0.055
364	0.02		364	0.031		364	0.044		364	0.046		364	0.058		364	0.056
365	0.022		365	0.035		365	0.045		365	0.052		365	0.062		365	0.057
366	0.022		366	0.035		366	0.044		366	0.051		366	0.061		366	0.056
367	0.021		367	0.035		367	0.044		367	0.05		367	0.059		367	0.055
368	0.022		368	0.035		368	0.043		368	0.05		368	0.06		368	0.055
369	0.02		369	0.033		369	0.042		369	0.047		369	0.057		369	0.052
370	0.02		370	0.033		370	0.041		370	0.046		370	0.056		370	0.051
371	0.019		371	0.032		371	0.04		371	0.045		371	0.054		371	0.05
372	0.019		372	0.031		372	0.04		372	0.044		372	0.053		372	0.048
373	0.018		373	0.03		373	0.039		373	0.042		373	0.051		373	0.047
374	0.018		374	0.029		374	0.037		374	0.04		374	0.049		374	0.045
375	0.018		375	0.029		375	0.037		375	0.04		375	0.048		375	0.044
376	0.017		376	0.028		376	0.036		376	0.039		376	0.047		376	0.043
377	0.018		377	0.028		377	0.036		377	0.039		377	0.047		377	0.043
378	0.017		378	0.028		378	0.036		378	0.038		378	0.047		378	0.043
379	0.018		379	0.028		379	0.036		379	0.038		379	0.047		379	0.042
380	0.017		380	0.028		380	0.037		380	0.038		380	0.047		380	0.042
381	0.018		381	0.029		381	0.038		381	0.038		381	0.049		381	0.043
382	0.019		382	0.031		382	0.039		382	0.039		382	0.05		382	0.044
383	0.019		383	0.032		383	0.04		383	0.04		383	0.051		383	0.044
384	0.02		384	0.033		384	0.041		384	0.041		384	0.052		384	0.045
385	0.02		385	0.033		385	0.041		385	0.04		385	0.053		385	0.045
386	0.021		386	0.033		386	0.042		386	0.041		386	0.054		386	0.045
387	0.02		387	0.033		387	0.041		387	0.04		387	0.052		387	0.045
388	0.02		388	0.033		388	0.041		388	0.039		388	0.052		388	0.045
389	0.021		389	0.033		389	0.041		389	0.039		389	0.052		389	0.045
390	0.02		390	0.034		390	0.041		390	0.04		390	0.053		390	0.045
391	0.021		391	0.035		391	0.042		391	0.041		391	0.055		391	0.046
392	0.023		392	0.037		392	0.046		392	0.043		392	0.059		392	0.049
393	0.026		393	0.041		393	0.05		393	0.046		393	0.064		393	0.053
394	0.028		394	0.044		394	0.053		394	0.049		394	0.069		394	0.057
395	0.029		395	0.046		395	0.056		395	0.05		395	0.073		395	0.06
396	0.03		396	0.047		396	0.056		396	0.051		396	0.074		396	0.06
397	0.029		397	0.046		397	0.055		397	0.049		397	0.073		397	0.059
398	0.028		398	0.043		398	0.052		398	0.047		398	0.069		398	0.055
399	0.025		399	0.04		399	0.047		399	0.044		399	0.062		399	0.05
400	0.023		400	0.035		400	0.043		400	0.04		400	0.055		400	0.044
401	0.02		401	0.031		401	0.038		401	0.035		401	0.048		401	0.038
402	0.017		402	0.027		402	0.033		402	0.031		402	0.041		402	0.033
403	0.014		403	0.023		403	0.028		403	0.027		403	0.035		403	0.028
404	0.012		404	0.019		404	0.025		404	0.024		404	0.029		404	0.024
405	0.009		405	0.016		405	0.022		405	0.02		405	0.025		405	0.021
406	0.008		406	0.014		406	0.02		406	0.018		406	0.021		406	0.018
407	0.006		407	0.012		407	0.017		407	0.016		407	0.018		407	0.015
408	0.005		408	0.01		408	0.015		408	0.014		408	0.015		408	0.013
409	0.004		409	0.008		409	0.013		409	0.012		409	0.013		409	0.011
410	0.003		410	0.007		410	0.012		410	0.01		410	0.011		410	0.01
411	0.002		411	0.006		411	0.01		411	0.009		411	0.009		411	0.009
412	0.002		412	0.005		412	0.009		412	0.008		412	0.008		412	0.008
413	0.001		413	0.004		413	0.008		413	0.006		413	0.007		413	0.007
414	0		414	0.003		414	0.006		414	0.005		414	0.005		414	0.006
415	0		415	0.002		415	0.005		415	0.003		415	0.004		415	0.005
416	0		416	0.001		416	0.004		416	0.002		416	0.002		416	0.004
417	-0.001		417	-0.001		417	0.003		417	0		417	0.001		417	0.002
418	-0.001		418	-0.001		418	0.002		418	-0.001		418	0		418	0.001
419	-0.002		419	-0.002		419	0.001		419	-0.002		419	-0.002		419	0
420	-0.002		420	-0.003		420	0		420	-0.003		420	-0.002		420	-0.001
421	-0.002		421	-0.003		421	0		421	-0.003		421	-0.002		421	-0.001
422	-0.003		422	-0.003		422	0		422	-0.004		422	-0.003		422	-0.002
423	-0.003		423	-0.003		423	0		423	-0.004		423	-0.003		423	-0.002
424	-0.003		424	-0.003		424	0		424	-0.003		424	-0.003		424	-0.001
425	-0.003		425	-0.003		425	0		425	-0.003		425	-0.003		425	-0.001
426	-0.003		426	-0.003		426	0		426	-0.002		426	-0.002		426	-0.001
427	-0.003		427	-0.003		427	0		427	-0.002		427	-0.002		427	0
428	-0.003		428	-0.002		428	0		428	-0.002		428	-0.001		428	0
429	-0.003		429	-0.002		429	0.001		429	-0.001		429	0		429	0.001
430	-0.003		430	-0.002		430	0.001		430	-0.001		430	0		430	0.001
431	-0.003		431	-0.002		431	0.001		431	-0.001		431	0.001		431	0.002
432	-0.003		432	-0.002		432	0.001		432	0		432	0.001		432	0.003
433	-0.003		433	-0.002		433	0.002		433	0		433	0.001		433	0.003
434	-0.003		434	-0.002		434	0.002		434	0		434	0.002		434	0.003
435	-0.003		435	-0.002		435	0.002		435	0		435	0.002		435	0.004
436	-0.003		436	-0.002		436	0.002		436	0		436	0.002		436	0.004
437	-0.003		437	-0.002		437	0.002		437	0		437	0.002		437	0.004
438	-0.003		438	-0.002		438	0.002		438	0		438	0.002		438	0.004
439	-0.003		439	-0.002		439	0.001		439	0		439	0.002		439	0.004
440	-0.003		440	-0.002		440	0.001		440	0		440	0.002		440	0.004
441	-0.003		441	-0.002		441	0.001		441	0		441	0.002		441	0.004
442	-0.003		442	-0.002		442	0.001		442	0		442	0.002		442	0.004
443	-0.003		443	-0.002		443	0.002		443	0		443	0.002		443	0.004
444	-0.003		444	-0.002		444	0.001		444	0		444	0.002		444	0.004
445	-0.003		445	-0.002		445	0.001		445	0		445	0.002		445	0.004
446	-0.003		446	-0.002		446	0.001		446	0		446	0.002		446	0.003
447	-0.003		447	-0.002		447	0.001		447	0		447	0.001		447	0.003
448	-0.003		448	-0.002		448	0.001		448	0		448	0.001		448	0.003
449	-0.003		449	-0.002		449	0.001		449	-0.001		449	0.001		449	0.003
450	-0.003		450	-0.002		450	0.001		450	0		450	0.001		450	0.003
451	-0.003		451	-0.003		451	0.001		451	-0.001		451	0.001		451	0.003
452	-0.003		452	-0.002		452	0.001		452	-0.001		452	0.001		452	0.003
453	-0.003		453	-0.003		453	0.001		453	-0.001		453	0.001		453	0.002
454	-0.003		454	-0.003		454	0.001		454	-0.001		454	0.001		454	0.002
455	-0.003		455	-0.003		455	0.001		455	-0.001		455	0		455	0.002
456	-0.003		456	-0.003		456	0.001		456	-0.001		456	0		456	0.002
457	-0.003		457	-0.003		457	0.001		457	-0.001		457	0		457	0.002
458	-0.003		458	-0.003		458	0.001		458	-0.001		458	0		458	0.002
459	-0.003		459	-0.003		459	0		459	-0.001		459	0		459	0.001
460	-0.003		460	-0.003		460	0		460	-0.001		460	0		460	0.001
461	-0.003		461	-0.003		461	0		461	-0.001		461	0		461	0.001
462	-0.003		462	-0.003		462	0		462	-0.001		462	-0.001		462	0.001
463	-0.003		463	-0.003		463	0		463	-0.002		463	-0.001		463	0.001
464	-0.003		464	-0.003		464	0		464	-0.002		464	-0.001		464	0.001
465	-0.003		465	-0.003		465	0		465	-0.002		465	-0.001		465	0.001
466	-0.003		466	-0.003		466	0		466	-0.002		466	-0.001		466	0
467	-0.003		467	-0.003		467	0		467	-0.002		467	-0.001		467	0
468	-0.003		468	-0.003		468	0		468	-0.002		468	-0.001		468	0
469	-0.003		469	-0.003		469	0		469	-0.002		469	-0.001		469	0
470	-0.003		470	-0.003		470	0		470	-0.002		470	-0.001		470	0
471	-0.003		471	-0.003		471	0		471	-0.002		471	-0.001		471	0
472	-0.003		472	-0.003		472	0		472	-0.002		472	-0.001		472	0
473	-0.003		473	-0.003		473	0		473	-0.002		473	-0.001		473	0
474	-0.003		474	-0.003		474	0		474	-0.002		474	-0.001		474	0
475	-0.003		475	-0.003		475	0		475	-0.002		475	-0.001		475	0
476	-0.003		476	-0.003		476	0		476	-0.002		476	-0.001		476	0
477	-0.003		477	-0.003		477	0.001		477	-0.002		477	-0.001		477	0
478	-0.003		478	-0.003		478	0.001		478	-0.002		478	-0.001		478	0
479	-0.003		479	-0.003		479	0		479	-0.002		479	-0.001		479	0
480	-0.003		480	-0.003		480	0.001		480	-0.002		480	-0.001		480	0
481	-0.003		481	-0.003		481	0.001		481	-0.002		481	-0.001		481	0
482	-0.003		482	-0.003		482	0.001		482	-0.002		482	-0.001		482	0
483	-0.003		483	-0.003		483	0.001		483	-0.002		483	-0.002		483	0
484	-0.003		484	-0.003		484	0.001		484	-0.002		484	-0.001		484	0
485	-0.003		485	-0.002		485	0.001		485	-0.002		485	-0.001		485	0
486	-0.003		486	-0.002		486	0.001		486	-0.002		486	-0.001		486	0
487	-0.003		487	-0.002		487	0.001		487	-0.002		487	-0.001		487	0
488	-0.003		488	-0.002		488	0.001		488	-0.002		488	-0.001		488	0
489	-0.003		489	-0.002		489	0.001		489	-0.001		489	-0.001		489	0
490	-0.003		490	-0.002		490	0.001		490	-0.001		490	-0.001		490	0
491	-0.003		491	-0.002		491	0.001		491	-0.001		491	-0.001		491	0
492	-0.002		492	-0.002		492	0.001		492	-0.001		492	-0.001		492	0
493	-0.003		493	-0.002		493	0.001		493	-0.001		493	-0.001		493	0
494	-0.002		494	-0.002		494	0.002		494	-0.001		494	0		494	0
495	-0.003		495	-0.002		495	0.002		495	-0.001		495	0		495	0
496	-0.003		496	-0.002		496	0.002		496	-0.001		496	0		496	0
497	-0.002		497	-0.002		497	0.002		497	-0.001		497	0		497	0.001
498	-0.002		498	-0.002		498	0.002		498	-0.001		498	0		498	0.001
499	-0.002		499	-0.001		499	0.002		499	-0.001		499	0		499	0.001
500	-0.002		500	-0.001		500	0.002		500	-0.001		500	0		500	0.001
501	-0.002		501	-0.001		501	0.002		501	0		501	0		501	0.001
502	-0.002		502	-0.001		502	0.002		502	0		502	0		502	0.001
503	-0.002		503	-0.001		503	0.002		503	0		503	0.001		503	0.001
504	-0.002		504	-0.001		504	0.003		504	0		504	0.001		504	0.001
505	-0.002		505	-0.001		505	0.003		505	0		505	0.001		505	0.001
506	-0.002		506	-0.001		506	0.003		506	0		506	0.001		506	0.001
507	-0.002		507	-0.001		507	0.003		507	0		507	0.001		507	0.001
508	-0.002		508	-0.001		508	0.003		508	0		508	0.001		508	0.002
509	-0.002		509	0		509	0.003		509	0.001		509	0.001		509	0.002
510	-0.002		510	0		510	0.003		510	0.001		510	0.002		510	0.002
511	-0.001		511	0		511	0.003		511	0.001		511	0.002		511	0.002
512	-0.002		512	0		512	0.004		512	0.001		512	0.002		512	0.002
513	-0.002		513	0		513	0.004		513	0.001		513	0.002		513	0.002
514	-0.001		514	0		514	0.004		514	0.001		514	0.002		514	0.002
515	-0.001		515	0		515	0.004		515	0.001		515	0.002		515	0.003
516	-0.001		516	0		516	0.004		516	0.001		516	0.003		516	0.003
517	-0.001		517	0		517	0.004		517	0.001		517	0.003		517	0.003
518	-0.001		518	0.001		518	0.005		518	0.002		518	0.003		518	0.003
519	-0.001		519	0.001		519	0.005		519	0.002		519	0.003		519	0.003
520	-0.001		520	0.001		520	0.005		520	0.002		520	0.003		520	0.003
521	-0.001		521	0.001		521	0.005		521	0.002		521	0.004		521	0.003
522	-0.001		522	0.001		522	0.005		522	0.002		522	0.004		522	0.003
523	-0.001		523	0.001		523	0.005		523	0.002		523	0.004		523	0.003
524	-0.001		524	0.001		524	0.005		524	0.002		524	0.004		524	0.004
525	0		525	0.001		525	0.006		525	0.003		525	0.004		525	0.004
526	0		526	0.002		526	0.006		526	0.003		526	0.005		526	0.004
527	0		527	0.002		527	0.006		527	0.003		527	0.005		527	0.004
528	0		528	0.002		528	0.006		528	0.003		528	0.005		528	0.004
529	0		529	0.002		529	0.006		529	0.003		529	0.005		529	0.004
530	0		530	0.002		530	0.006		530	0.003		530	0.005		530	0.005
531	0		531	0.002		531	0.007		531	0.004		531	0.005		531	0.005
532	0		532	0.003		532	0.007		532	0.004		532	0.006		532	0.005
533	0		533	0.002		533	0.007		533	0.004		533	0.006		533	0.005
534	0		534	0.003		534	0.007		534	0.004		534	0.006		534	0.005
535	0		535	0.003		535	0.007		535	0.004		535	0.006		535	0.005
536	0		536	0.003		536	0.007		536	0.004		536	0.007		536	0.005
537	0.001		537	0.003		537	0.008		537	0.004		537	0.007		537	0.006
538	0.001		538	0.003		538	0.008		538	0.004		538	0.007		538	0.006
539	0.001		539	0.004		539	0.008		539	0.005		539	0.007		539	0.006
540	0.001		540	0.004		540	0.008		540	0.005		540	0.008		540	0.006
541	0.001		541	0.004		541	0.008		541	0.005		541	0.008		541	0.006
542	0.001		542	0.004		542	0.008		542	0.005		542	0.008		542	0.007
543	0.001		543	0.004		543	0.009		543	0.006		543	0.009		543	0.007
544	0.001		544	0.004		544	0.009		544	0.006		544	0.009		544	0.007
545	0.002		545	0.005		545	0.009		545	0.006		545	0.009		545	0.007
546	0.002		546	0.005		546	0.009		546	0.006		546	0.009		546	0.008
547	0.001		547	0.005		547	0.009		547	0.006		547	0.01		547	0.008
548	0.002		548	0.005		548	0.01		548	0.006		548	0.01		548	0.008
549	0.002		549	0.005		549	0.01		549	0.006		549	0.01		549	0.008
550	0.002		550	0.005		550	0.01		550	0.007		550	0.01		550	0.008
551	0.002		551	0.006		551	0.01		551	0.007		551	0.011		551	0.009
552	0.002		552	0.006		552	0.011		552	0.007		552	0.011		552	0.009
553	0.002		553	0.006		553	0.011		553	0.007		553	0.011		553	0.009
554	0.002		554	0.006		554	0.011		554	0.007		554	0.011		554	0.009
555	0.003		555	0.006		555	0.011		555	0.008		555	0.012		555	0.009
556	0.003		556	0.006		556	0.011		556	0.008		556	0.012		556	0.01
557	0.003		557	0.006		557	0.011		557	0.008		557	0.012		557	0.01
558	0.003		558	0.007		558	0.011		558	0.008		558	0.012		558	0.01
559	0.003		559	0.007		559	0.011		559	0.008		559	0.012		559	0.01
560	0.003		560	0.007		560	0.012		560	0.008		560	0.013		560	0.01
561	0.003		561	0.007		561	0.012		561	0.008		561	0.013		561	0.01
562	0.003		562	0.007		562	0.012		562	0.008		562	0.013		562	0.01
563	0.003		563	0.007		563	0.012		563	0.009		563	0.013		563	0.011
564	0.003		564	0.007		564	0.012		564	0.009		564	0.013		564	0.011
565	0.003		565	0.007		565	0.012		565	0.009		565	0.013		565	0.011
566	0.003		566	0.007		566	0.012		566	0.009		566	0.014		566	0.011
567	0.003		567	0.007		567	0.012		567	0.009		567	0.014		567	0.011
568	0.003		568	0.007		568	0.013		568	0.009		568	0.014		568	0.011
569	0.004		569	0.008		569	0.013		569	0.009		569	0.014		569	0.011
570	0.003		570	0.007		570	0.012		570	0.009		570	0.014		570	0.011
571	0.003		571	0.007		571	0.012		571	0.009		571	0.014		571	0.011
572	0.003		572	0.008		572	0.013		572	0.009		572	0.014		572	0.011
573	0.003		573	0.008		573	0.013		573	0.009		573	0.014		573	0.011
574	0.004		574	0.008		574	0.013		574	0.009		574	0.014		574	0.011
575	0.003		575	0.008		575	0.013		575	0.009		575	0.014		575	0.011
576	0.004		576	0.008		576	0.013		576	0.009		576	0.014		576	0.011
577	0.004		577	0.008		577	0.013		577	0.009		577	0.014		577	0.011
578	0.004		578	0.008		578	0.013		578	0.009		578	0.015		578	0.011
579	0.004		579	0.008		579	0.013		579	0.009		579	0.015		579	0.011
580	0.004		580	0.008		580	0.013		580	0.009		580	0.015		580	0.012
581	0.004		581	0.008		581	0.013		581	0.01		581	0.015		581	0.012
582	0.004		582	0.008		582	0.014		582	0.01		582	0.015		582	0.012
583	0.004		583	0.008		583	0.014		583	0.01		583	0.015		583	0.012
584	0.004		584	0.009		584	0.014		584	0.01		584	0.016		584	0.012
585	0.004		585	0.009		585	0.014		585	0.01		585	0.016		585	0.012
586	0.004		586	0.009		586	0.014		586	0.01		586	0.016		586	0.013
587	0.004		587	0.009		587	0.014		587	0.01		587	0.017		587	0.013
588	0.004		588	0.009		588	0.014		588	0.01		588	0.017		588	0.013
589	0.005		589	0.009		589	0.015		589	0.011		589	0.017		589	0.013
590	0.005		590	0.009		590	0.015		590	0.011		590	0.017		590	0.013
591	0.005		591	0.01		591	0.015		591	0.011		591	0.018		591	0.014
592	0.005		592	0.01		592	0.015		592	0.011		592	0.018		592	0.014
593	0.005		593	0.01		593	0.015		593	0.011		593	0.018		593	0.014
594	0.005		594	0.01		594	0.016		594	0.011		594	0.018		594	0.014
595	0.005		595	0.01		595	0.016		595	0.012		595	0.019		595	0.014
596	0.005		596	0.01		596	0.016		596	0.012		596	0.019		596	0.015
597	0.005		597	0.01		597	0.016		597	0.012		597	0.019		597	0.015
598	0.005		598	0.01		598	0.016		598	0.012		598	0.019		598	0.015
599	0.005		599	0.011		599	0.016		599	0.012		599	0.019		599	0.015
600	0.005		600	0.011		600	0.016		600	0.012		600	0.019		600	0.015
601	0.005		601	0.011		601	0.016		601	0.012		601	0.019		601	0.015
602	0.005		602	0.011		602	0.017		602	0.012		602	0.02		602	0.015
603	0.005		603	0.011		603	0.017		603	0.012		603	0.019		603	0.015
604	0.005		604	0.011		604	0.016		604	0.012		604	0.019		604	0.015
605	0.005		605	0.011		605	0.016		605	0.012		605	0.02		605	0.015
606	0.005		606	0.011		606	0.016		606	0.012		606	0.019		606	0.015
607	0.005		607	0.011		607	0.016		607	0.012		607	0.02		607	0.015
608	0.005		608	0.011		608	0.016		608	0.012		608	0.019		608	0.015
609	0.005		609	0.011		609	0.016		609	0.012		609	0.019		609	0.015
610	0.005		610	0.01		610	0.016		610	0.012		610	0.019		610	0.014
611	0.005		611	0.01		611	0.016		611	0.012		611	0.019		611	0.014
612	0.005		612	0.01		612	0.016		612	0.012		612	0.019		612	0.014
613	0.005		613	0.01		613	0.016		613	0.012		613	0.019		613	0.014
614	0.005		614	0.01		614	0.015		614	0.011		614	0.018		614	0.014
615	0.005		615	0.01		615	0.015		615	0.011		615	0.018		615	0.014
616	0.005		616	0.01		616	0.015		616	0.011		616	0.018		616	0.014
617	0.005		617	0.01		617	0.015		617	0.011		617	0.018		617	0.014
618	0.005		618	0.009		618	0.015		618	0.011		618	0.018		618	0.014
619	0.005		619	0.009		619	0.015		619	0.011		619	0.017		619	0.013
620	0.004		620	0.009		620	0.015		620	0.011		620	0.017		620	0.013
621	0.004		621	0.009		621	0.014		621	0.01		621	0.017		621	0.013
622	0.004		622	0.009		622	0.014		622	0.01		622	0.017		622	0.013
623	0.004		623	0.009		623	0.014		623	0.01		623	0.016		623	0.013
624	0.004		624	0.009		624	0.014		624	0.01		624	0.016		624	0.013
625	0.004		625	0.008		625	0.013		625	0.01		625	0.016		625	0.012
626	0.004		626	0.008		626	0.013		626	0.009		626	0.016		626	0.012
627	0.004		627	0.008		627	0.013		627	0.009		627	0.015		627	0.012
628	0.003		628	0.008		628	0.013		628	0.009		628	0.015		628	0.012
629	0.003		629	0.008		629	0.012		629	0.009		629	0.015		629	0.011
630	0.003		630	0.007		630	0.012		630	0.009		630	0.014		630	0.011
631	0.003		631	0.007		631	0.012		631	0.008		631	0.014		631	0.011
632	0.003		632	0.007		632	0.012		632	0.008		632	0.014		632	0.01
633	0.003		633	0.007		633	0.011		633	0.008		633	0.013		633	0.01
634	0.003		634	0.006		634	0.011		634	0.007		634	0.013		634	0.01
635	0.002		635	0.006		635	0.011		635	0.007		635	0.012		635	0.01
636	0.002		636	0.006		636	0.011		636	0.007		636	0.012		636	0.009
637	0.002		637	0.006		637	0.01		637	0.007		637	0.012		637	0.009
638	0.002		638	0.006		638	0.01		638	0.007		638	0.012		638	0.009
639	0.002		639	0.005		639	0.01		639	0.007		639	0.011		639	0.009
640	0.002		640	0.005		640	0.01		640	0.006		640	0.011		640	0.009
641	0.001		641	0.005		641	0.009		641	0.006		641	0.011		641	0.008
642	0.001		642	0.005		642	0.009		642	0.006		642	0.011		642	0.008
643	0.001		643	0.005		643	0.009		643	0.006		643	0.011		643	0.008
644	0.001		644	0.005		644	0.009		644	0.006		644	0.01		644	0.008
645	0.001		645	0.005		645	0.009		645	0.006		645	0.01		645	0.008
646	0.001		646	0.005		646	0.009		646	0.006		646	0.01		646	0.008
647	0.001		647	0.005		647	0.009		647	0.006		647	0.01		647	0.008
648	0.001		648	0.004		648	0.009		648	0.006		648	0.01		648	0.008
649	0.001		649	0.004		649	0.009		649	0.005		649	0.01		649	0.008
650	0.001		650	0.004		650	0.008		650	0.005		650	0.01		650	0.007
651	0.001		651	0.004		651	0.008		651	0.005		651	0.01		651	0.007
652	0.001		652	0.004		652	0.008		652	0.005		652	0.009		652	0.007
653	0.001		653	0.004		653	0.008		653	0.005		653	0.009		653	0.007
654	0.001		654	0.004		654	0.008		654	0.005		654	0.009		654	0.007
655	0.001		655	0.004		655	0.008		655	0.005		655	0.009		655	0.007
656	0.001		656	0.004		656	0.008		656	0.005		656	0.009		656	0.007
657	0.001		657	0.004		657	0.008		657	0.005		657	0.009		657	0.007
658	0.001		658	0.004		658	0.008		658	0.005		658	0.009		658	0.007
659	0.001		659	0.004		659	0.008		659	0.005		659	0.009		659	0.007
660	0.001		660	0.003		660	0.008		660	0.005		660	0.009		660	0.007
661	0.001		661	0.004		661	0.008		661	0.005		661	0.009		661	0.007
662	0.001		662	0.004		662	0.008		662	0.005		662	0.009		662	0.007
663	0		663	0.003		663	0.007		663	0.005		663	0.009		663	0.007
664	0		664	0.003		664	0.007		664	0.005		664	0.008		664	0.007
665	0		665	0.003		665	0.007		665	0.004		665	0.008		665	0.006
666	0		666	0.003		666	0.007		666	0.004		666	0.008		666	0.006
667	0		667	0.003		667	0.007		667	0.004		667	0.008		667	0.006
668	0		668	0.003		668	0.007		668	0.004		668	0.008		668	0.006
669	0		669	0.003		669	0.007		669	0.004		669	0.008		669	0.006
670	0		670	0.003		670	0.007		670	0.004		670	0.008		670	0.006
671	0		671	0.002		671	0.006		671	0.003		671	0.007		671	0.006
672	0		672	0.002		672	0.006		672	0.003		672	0.007		672	0.005
673	-0.001		673	0.002		673	0.006		673	0.003		673	0.007		673	0.005
674	-0.001		674	0.002		674	0.006		674	0.003		674	0.006		674	0.005
675	-0.001		675	0.002		675	0.005		675	0.003		675	0.006		675	0.005
676	-0.001		676	0.002		676	0.005		676	0.003		676	0.006		676	0.005
677	-0.001		677	0.002		677	0.005		677	0.003		677	0.006		677	0.005
678	-0.001		678	0.001		678	0.005		678	0.002		678	0.006		678	0.005
679	-0.001		679	0.001		679	0.005		679	0.002		679	0.005		679	0.004
680	-0.001		680	0.001		680	0.004		680	0.002		680	0.005		680	0.004
681	-0.001		681	0.001		681	0.004		681	0.002		681	0.005		681	0.004
682	-0.001		682	0.001		682	0.004		682	0.002		682	0.005		682	0.004
683	-0.001		683	0.001		683	0.004		683	0.001		683	0.004		683	0.003
684	-0.001		684	0		684	0.004		684	0.001		684	0.004		684	0.003
685	-0.001		685	0		685	0.004		685	0.001		685	0.004		685	0.003
686	-0.002		686	0		686	0.003		686	0.001		686	0.004		686	0.003
687	-0.002		687	0		687	0.003		687	0.001		687	0.003		687	0.003
688	-0.002		688	0		688	0.003		688	0.001		688	0.003		688	0.003
689	-0.002		689	0		689	0.003		689	0.001		689	0.003		689	0.002
690	-0.002		690	0		690	0.003		690	0.001		690	0.003		690	0.003
691	-0.002		691	-0.001		691	0.003		691	0.001		691	0.003		691	0.002
692	-0.002		692	-0.001		692	0.003		692	0		692	0.002		692	0.002
693	-0.002		693	-0.001		693	0.002		693	0		693	0.002		693	0.002
694	-0.002		694	-0.001		694	0.002		694	0		694	0.002		694	0.002
695	-0.002		695	-0.001		695	0.002		695	0		695	0.002		695	0.002
696	-0.002		696	-0.001		696	0.002		696	0		696	0.002		696	0.002
697	-0.002		697	-0.001		697	0.002		697	0		697	0.002		697	0.002
698	-0.003		698	-0.001		698	0.002		698	0		698	0.002		698	0.002
699	-0.002		699	-0.001		699	0.002		699	0		699	0.002		699	0.002
700	-0.003		700	-0.001		700	0.002		700	0		700	0.002		700	0.002
701	-0.003		701	-0.001		701	0.002		701	0		701	0.002		701	0.002
702	-0.003		702	-0.001		702	0.002		702	0		702	0.002		702	0.002
703	-0.003		703	-0.001		703	0.002		703	0		703	0.002		703	0.002
704	-0.003		704	-0.001		704	0.002		704	0		704	0.001		704	0.001
705	-0.003		705	-0.002		705	0.001		705	0		705	0.001		705	0.001
706	-0.003		706	-0.002		706	0.001		706	0		706	0.001		706	0.001
707	-0.003		707	-0.002		707	0.002		707	0		707	0.001		707	0.001
708	-0.003		708	-0.001		708	0.002		708	0		708	0.002		708	0.002
709	-0.003		709	-0.001		709	0.001		709	0		709	0.002		709	0.002
710	-0.003		710	-0.001		710	0.001		710	-0.001		710	0.001		710	0.001
711	-0.003		711	-0.001		711	0.001		711	0		711	0.001		711	0.001
712	-0.003		712	-0.001		712	0.001		712	0		712	0.001		712	0.001
713	-0.003		713	-0.001		713	0.001		713	0		713	0.001		713	0.001
714	-0.003		714	-0.001		714	0.001		714	0		714	0.002		714	0.001
715	-0.003		715	-0.001		715	0.001		715	0		715	0.002		715	0.001
716	-0.003		716	-0.001		716	0.001		716	-0.001		716	0.002		716	0.001
717	-0.003		717	-0.001		717	0.001		717	0		717	0.001		717	0.001
718	-0.003		718	-0.001		718	0.001		718	0		718	0.001		718	0.001
719	-0.003		719	-0.001		719	0.001		719	-0.001		719	0.001		719	0.001
720	-0.003		720	-0.001		720	0.001		720	0		720	0.002		720	0.002
721	-0.003		721	-0.001		721	0.001		721	0		721	0.002		721	0.002
722	-0.003		722	-0.001		722	0.001		722	0		722	0.001		722	0.002
723	-0.003		723	-0.001		723	0.001		723	0		723	0.001		723	0.002
724	-0.003		724	-0.001		724	0.001		724	-0.001		724	0.001		724	0.001
725	-0.003		725	-0.001		725	0.001		725	-0.001		725	0.001		725	0.002
726	-0.003		726	-0.001		726	0.001		726	-0.001		726	0.001		726	0.002
727	-0.003		727	-0.001		727	0.001		727	0		727	0.001		727	0.001
728	-0.003		728	-0.002		728	0.001		728	0		728	0.001		728	0.001
729	-0.003		729	-0.002		729	0.001		729	-0.001		729	0.001		729	0.001
730	-0.003		730	-0.002		730	0.001		730	-0.001		730	0.001		730	0.001
731	-0.003		731	-0.002		731	0.001		731	-0.001		731	0.001		731	0.001
732	-0.003		732	-0.002		732	0.001		732	-0.001		732	0.001		732	0.001
733	-0.003		733	-0.002		733	0.001		733	-0.001		733	0.001		733	0.001
734	-0.003		734	-0.002		734	0.001		734	-0.001		734	0.001		734	0.001
735	-0.003		735	-0.002		735	0.001		735	-0.001		735	0.001		735	0.001
736	-0.003		736	-0.002		736	0.001		736	-0.001		736	0.001		736	0.001
737	-0.003		737	-0.002		737	0.001		737	-0.001		737	0.001		737	0.001
738	-0.003		738	-0.002		738	0.001		738	-0.001		738	0.001		738	0.001
739	-0.003		739	-0.002		739	0.001		739	-0.001		739	0.001		739	0.001
740	-0.003		740	-0.002		740	0		740	-0.001		740	0		740	0.001
741	-0.003		741	-0.002		741	0		741	-0.001		741	0		741	0.001
742	-0.003		742	-0.002		742	0		742	-0.001		742	0		742	0
743	-0.003		743	-0.002		743	0		743	-0.001		743	0		743	0.001
744	-0.003		744	-0.002		744	0		744	-0.001		744	0		744	0
745	-0.003		745	-0.002		745	0		745	-0.001		745	0		745	0
746	-0.003		746	-0.002		746	0		746	-0.001		746	0		746	0
747	-0.003		747	-0.002		747	0		747	-0.002		747	0		747	0
748	-0.003		748	-0.002		748	0		748	-0.002		748	0		748	0
749	-0.003		749	-0.003		749	0		749	-0.002		749	0		749	0
750	-0.003		750	-0.003		750	0		750	-0.002		750	0		750	0
751	-0.003		751	-0.003		751	0		751	-0.002		751	-0.001		751	0
752	-0.004		752	-0.003		752	-0.001		752	-0.002		752	-0.001		752	0
753	-0.003		753	-0.003		753	0		753	-0.002		753	-0.001		753	0
754	-0.003		754	-0.003		754	0		754	-0.002		754	-0.001		754	0
755	-0.003		755	-0.003		755	-0.001		755	-0.002		755	-0.001		755	0
756	-0.004		756	-0.003		756	-0.001		756	-0.002		756	-0.001		756	-0.001
757	-0.004		757	-0.003		757	-0.001		757	-0.002		757	-0.001		757	-0.001
758	-0.004		758	-0.003		758	-0.001		758	-0.002		758	-0.001		758	-0.001
759	-0.004		759	-0.003		759	-0.001		759	-0.002		759	-0.001		759	-0.001
760	-0.004		760	-0.003		760	-0.001		760	-0.002		760	-0.001		760	-0.001
761	-0.004		761	-0.003		761	-0.001		761	-0.002		761	-0.001		761	-0.001
762	-0.004		762	-0.003		762	-0.001		762	-0.002		762	-0.002		762	-0.001
763	-0.004		763	-0.003		763	-0.001		763	-0.002		763	-0.001		763	-0.001
764	-0.004		764	-0.003		764	-0.001		764	-0.002		764	-0.002		764	-0.001
765	-0.004		765	-0.003		765	-0.001		765	-0.002		765	-0.002		765	-0.001
766	-0.004		766	-0.003		766	-0.001		766	-0.002		766	-0.002		766	-0.001
767	-0.004		767	-0.003		767	-0.001		767	-0.003		767	-0.002		767	-0.001
768	-0.004		768	-0.003		768	-0.001		768	-0.002		768	-0.002		768	-0.001
769	-0.004		769	-0.003		769	-0.001		769	-0.003		769	-0.002		769	-0.001
770	-0.004		770	-0.003		770	-0.001		770	-0.003		770	-0.002		770	-0.001
771	-0.004		771	-0.003		771	-0.001		771	-0.003		771	-0.002		771	-0.001
772	-0.004		772	-0.003		772	-0.002		772	-0.003		772	-0.002		772	-0.001
773	-0.004		773	-0.003		773	-0.002		773	-0.003		773	-0.002		773	-0.001
774	-0.004		774	-0.003		774	-0.002		774	-0.003		774	-0.002		774	-0.001
775	-0.004		775	-0.003		775	-0.001		775	-0.003		775	-0.002		775	-0.001
776	-0.004		776	-0.003		776	-0.001		776	-0.003		776	-0.002		776	-0.001
777	-0.004		777	-0.004		777	-0.002		777	-0.003		777	-0.002		777	-0.001
778	-0.004		778	-0.004		778	-0.002		778	-0.003		778	-0.002		778	-0.001
779	-0.004		779	-0.003		779	-0.001		779	-0.003		779	-0.002		779	-0.001
780	-0.004		780	-0.003		780	-0.001		780	-0.003		780	-0.002		780	-0.001
781	-0.004		781	-0.003		781	-0.001		781	-0.003		781	-0.002		781	-0.001
782	-0.004		782	-0.003		782	-0.002		782	-0.003		782	-0.002		782	-0.001
783	-0.004		783	-0.003		783	-0.002		783	-0.003		783	-0.002		783	-0.001
784	-0.004		784	-0.003		784	-0.002		784	-0.003		784	-0.002		784	-0.001
785	-0.004		785	-0.004		785	-0.002		785	-0.003		785	-0.002		785	-0.001
786	-0.004		786	-0.004		786	-0.002		786	-0.003		786	-0.002		786	-0.001
787	-0.004		787	-0.004		787	-0.002		787	-0.003		787	-0.002		787	-0.001
788	-0.004		788	-0.004		788	-0.002		788	-0.003		788	-0.002		788	-0.001
789	-0.004		789	-0.004		789	-0.002		789	-0.003		789	-0.002		789	-0.001
790	-0.004		790	-0.004		790	-0.002		790	-0.003		790	-0.002		790	-0.001
791	-0.004		791	-0.004		791	-0.002		791	-0.003		791	-0.002		791	-0.001
792	-0.004		792	-0.004		792	-0.002		792	-0.003		792	-0.002		792	-0.001
793	-0.004		793	-0.004		793	-0.002		793	-0.003		793	-0.002		793	-0.001
794	-0.004		794	-0.004		794	-0.002		794	-0.003		794	-0.002		794	-0.001
795	-0.004		795	-0.004		795	-0.002		795	-0.003		795	-0.002		795	-0.001
796	-0.004		796	-0.004		796	-0.002		796	-0.003		796	-0.002		796	-0.001
797	-0.004		797	-0.004		797	-0.002		797	-0.003		797	-0.002		797	-0.001
798	-0.004		798	-0.004		798	-0.002		798	-0.003		798	-0.002		798	-0.001
799	-0.004		799	-0.004		799	-0.002		799	-0.003		799	-0.002		799	-0.001
800	-0.004		800	-0.004		800	-0.002		800	-0.003		800	-0.002		800	-0.001

## Sheet: Fig 2b
Constituent	Trigger	Concentration(μM)				Constituent	Concentration(μM)
		Mean value	Error bar				wo trigger			with T3			with T4
	wo trigger	0.52933	0.01793			CC'	0.518	0.52	0.55	0.85	0.904	0.83	0.25	0.27	0.31
CC'	with T3	0.86133	0.03828			DD'	0.355	0.32	0.3	0.7	0.74	0.622	0.16	0.185	0.142
	with T4	0.27667	0.03055			DC'	0.52	0.54	0.5	0.2	0.183	0.21	0.75	0.7	0.716
		--	--			CD'	0.686	0.694	0.65	0.19	0.22	0.17	0.9	0.85	0.876
	wo trigger	0.325	0.02784
DD'	with T3	0.68733	0.06001
	with T4	0.16233	0.02159
		--	--
	wo trigger	0.52	0.02
DC'	with T3	0.19767	0.01365
	with T4	0.722	0.02553
		--	--
	wo trigger	0.67667	0.02344
CD'	with T3	0.19333	0.02517
	with T4	0.87533	0.02501

## Sheet: Fig 2c
black curve			red curve			blue curve
Time/min	Absorbance/OD		Time/min	Absorbance/OD		Time/min	Absorbance/OD
0	-0.00199		0	-0.00133		0	-0.00101
0.0333	-0.00235		0.0333	-0.00183		0.0333	-0.00135
0.0667	-0.00271		0.0667	-0.00233		0.0667	-0.0017
0.1	-0.00307		0.1	-0.00283		0.1	-0.00204
0.1333	-0.00343		0.1333	-0.00333		0.1333	-0.00239
0.1667	-0.00379		0.1667	-0.00382		0.1667	-0.00273
0.2	-0.00415		0.2	-0.00432		0.2	-0.00308
0.2333	-0.00451		0.2333	-0.00482		0.2333	-0.00342
0.2667	-0.00487		0.2667	-0.00532		0.2667	-0.00376
0.3	-0.00524		0.3	-0.00582		0.3	-0.00411
0.3333	-0.0056		0.3333	-0.00632		0.3333	-0.00445
0.3667	-0.00596		0.3667	-0.00689		0.3667	-0.00483
0.4	-0.00632		0.4	-0.00731		0.4	-0.00508
0.4333	-0.00662		0.4333	-0.00776		0.4333	-0.00544
0.4667	-0.00693		0.4667	-0.00822		0.4667	-0.00585
0.5	-0.0073		0.5	-0.00876		0.5	-0.00622
0.5333	-0.0077		0.5333	-0.00923		0.5333	-0.00655
0.5667	-0.00802		0.5667	-0.00969		0.5667	-0.0069
0.6	-0.00839		0.6	-0.01024		0.6	-0.00723
0.6333	-0.00869		0.6333	-0.01068		0.6333	-0.00758
0.6667	-0.009		0.6667	-0.01122		0.6667	-0.0079
0.7	-0.00932		0.7	-0.01169		0.7	-0.00818
0.7333	-0.00958		0.7333	-0.0121		0.7333	-0.0085
0.7667	-0.00991		0.7667	-0.01267		0.7667	-0.00874
0.8	-0.01018		0.8	-0.01309		0.8	-0.00898
0.8333	-0.01052		0.8333	-0.01355		0.8333	-0.00932
0.8667	-0.01081		0.8667	-0.01401		0.8667	-0.00973
0.9	-0.01115		0.9	-0.0145		0.9	-0.01007
0.9333	-0.01147		0.9333	-0.01506		0.9333	-0.01037
0.9667	-0.01171		0.9667	-0.01563		0.9667	-0.0107
1	-0.01196		1	-0.0162		1	-0.01101
1.0333	-0.01228		1.0333	-0.01674		1.0333	-0.01128
1.0667	-0.01256		1.0667	-0.01731		1.0667	-0.01155
1.1	-0.0129		1.1	-0.01795		1.1	-0.01185
1.1333	-0.01321		1.1333	-0.01866		1.1333	-0.01208
1.1667	-0.01346		1.1667	-0.01929		1.1667	-0.01228
1.2	-0.01372		1.2	-0.01992		1.2	-0.01251
1.2333	-0.01399		1.2333	-0.02055		1.2333	-0.01279
1.2667	-0.01422		1.2667	-0.0212		1.2667	-0.01304
1.3	-0.01448		1.3	-0.02181		1.3	-0.01325
1.3333	-0.01475		1.3333	-0.02254		1.3333	-0.01348
1.3667	-0.015		1.3667	-0.0232		1.3667	-0.01375
1.4	-0.01528		1.4	-0.02387		1.4	-0.01402
1.4333	-0.01556		1.4333	-0.02462		1.4333	-0.01424
1.4667	-0.01585		1.4667	-0.02531		1.4667	-0.01454
1.5	-0.01615		1.5	-0.02603		1.5	-0.01488
1.5333	-0.01636		1.5333	-0.02677		1.5333	-0.01508
1.5667	-0.01661		1.5667	-0.0275		1.5667	-0.01528
1.6	-0.01686		1.6	-0.02825		1.6	-0.01547
1.6333	-0.01715		1.6333	-0.02894		1.6333	-0.0157
1.6667	-0.01745		1.6667	-0.0296		1.6667	-0.01587
1.7	-0.01775		1.7	-0.03025		1.7	-0.01607
1.7333	-0.01798		1.7333	-0.03098		1.7333	-0.01627
1.7667	-0.01824		1.7667	-0.03167		1.7667	-0.01652
1.8	-0.01845		1.8	-0.03237		1.8	-0.01679
1.8333	-0.01867		1.8333	-0.0329		1.8333	-0.01704
1.8667	-0.01896		1.8667	-0.03354		1.8667	-0.01729
1.9	-0.0193		1.9	-0.03415		1.9	-0.0175
1.9333	-0.01956		1.9333	-0.0348		1.9333	-0.01769
1.9667	-0.01985		1.9667	-0.03548		1.9667	-0.0179
2	-0.02018		2	-0.03615		2	-0.01813
2.0333	-0.02044		2.0333	-0.03679		2.0333	-0.01834
2.0667	-0.02074		2.0667	-0.03752		2.0667	-0.01853
2.1	-0.02102		2.1	-0.03817		2.1	-0.01876
2.1333	-0.02129		2.1333	-0.03885		2.1333	-0.01894
2.1667	-0.02161		2.1667	-0.03947		2.1667	-0.0191
2.2	-0.02199		2.2	-0.0401		2.2	-0.0192
2.2333	-0.02231		2.2333	-0.0408		2.2333	-0.01943
2.2667	-0.02264		2.2667	-0.0415		2.2667	-0.01959
2.3	-0.02292		2.3	-0.04209		2.3	-0.01977
2.3333	-0.02327		2.3333	-0.04271		2.3333	-0.01998
2.3667	-0.02357		2.3667	-0.04329		2.3667	-0.02016
2.4	-0.02383		2.4	-0.04391		2.4	-0.02043
2.4333	-0.02416		2.4333	-0.0446		2.4333	-0.02064
2.4667	-0.02445		2.4667	-0.04532		2.4667	-0.02077
2.5	-0.02476		2.5	-0.04591		2.5	-0.021
2.5333	-0.0251		2.5333	-0.04661		2.5333	-0.02125
2.5667	-0.02542		2.5667	-0.04725		2.5667	-0.02138
2.6	-0.02572		2.6	-0.0479		2.6	-0.02152
2.6333	-0.02608		2.6333	-0.0485		2.6333	-0.02176
2.6667	-0.02644		2.6667	-0.04902		2.6667	-0.02194
2.7	-0.02671		2.7	-0.04945		2.7	-0.02213
2.7333	-0.02708		2.7333	-0.04996		2.7333	-0.02229
2.7667	-0.02739		2.7667	-0.05043		2.7667	-0.02242
2.8	-0.02764		2.8	-0.0509		2.8	-0.0226
2.8333	-0.02799		2.8333	-0.05135		2.8333	-0.02279
2.8667	-0.02828		2.8667	-0.05181		2.8667	-0.02302
2.9	-0.02853		2.9	-0.0523		2.9	-0.02324
2.9333	-0.02885		2.9333	-0.05271		2.9333	-0.0234
2.9667	-0.02911		2.9667	-0.05316		2.9667	-0.02357
3	-0.02944		3	-0.05367		3	-0.0238
3.0333	-0.02969		3.0333	-0.05412		3.0333	-0.02395
3.0667	-0.03001		3.0667	-0.05462		3.0667	-0.02415
3.1	-0.03033		3.1	-0.0551		3.1	-0.02429
3.1333	-0.03062		3.1333	-0.05554		3.1333	-0.02452
3.1667	-0.03095		3.1667	-0.05597		3.1667	-0.02472
3.2	-0.03128		3.2	-0.05641		3.2	-0.02485
3.2333	-0.03163		3.2333	-0.05683		3.2333	-0.02503
3.2667	-0.03191		3.2667	-0.05723		3.2667	-0.02523
3.3	-0.03219		3.3	-0.05765		3.3	-0.02547
3.3333	-0.0325		3.3333	-0.05803		3.3333	-0.02559
3.3667	-0.03279		3.3667	-0.05854		3.3667	-0.02579
3.4	-0.03316		3.4	-0.05905		3.4	-0.02598
3.4333	-0.03349		3.4333	-0.05944		3.4333	-0.02615
3.4667	-0.03385		3.4667	-0.05987		3.4667	-0.02638
3.5	-0.03425		3.5	-0.06032		3.5	-0.02654
3.5333	-0.03459		3.5333	-0.06083		3.5333	-0.02674
3.5667	-0.03491		3.5667	-0.0612		3.5667	-0.0269
3.6	-0.03525		3.6	-0.06162		3.6	-0.0271
3.6333	-0.03561		3.6333	-0.06195		3.6333	-0.02728
3.6667	-0.036		3.6667	-0.06228		3.6667	-0.02747
3.7	-0.0364		3.7	-0.06266		3.7	-0.0276
3.7333	-0.03676		3.7333	-0.06304		3.7333	-0.02782
3.7667	-0.03711		3.7667	-0.06339		3.7667	-0.02805
3.8	-0.03748		3.8	-0.06373		3.8	-0.02822
3.8333	-0.03785		3.8333	-0.064		3.8333	-0.02835
3.8667	-0.03824		3.8667	-0.06431		3.8667	-0.02858
3.9	-0.03862		3.9	-0.06465		3.9	-0.02873
3.9333	-0.03897		3.9333	-0.06501		3.9333	-0.0289
3.9667	-0.03938		3.9667	-0.06533		3.9667	-0.02913
4	-0.03971		4	-0.06568		4	-0.0293
4.0333	-0.04002		4.0333	-0.06609		4.0333	-0.02954
4.0667	-0.04029		4.0667	-0.06635		4.0667	-0.02971
4.1	-0.04061		4.1	-0.06667		4.1	-0.0299
4.1333	-0.04091		4.1333	-0.067		4.1333	-0.0301
4.1667	-0.04118		4.1667	-0.06724		4.1667	-0.03025
4.2	-0.0415		4.2	-0.06756		4.2	-0.03044
4.2333	-0.04178		4.2333	-0.06783		4.2333	-0.03063
4.2667	-0.04209		4.2667	-0.06824		4.2667	-0.03083
4.3	-0.04237		4.3	-0.06858		4.3	-0.03097
4.3333	-0.0426		4.3333	-0.06895		4.3333	-0.03119
4.3667	-0.04289		4.3667	-0.06934		4.3667	-0.0313
4.4	-0.04312		4.4	-0.06965		4.4	-0.03152
4.4333	-0.04341		4.4333	-0.06991		4.4333	-0.03167
4.4667	-0.04361		4.4667	-0.07022		4.4667	-0.03181
4.5	-0.04383		4.5	-0.07051		4.5	-0.03202
4.5333	-0.04403		4.5333	-0.0708		4.5333	-0.03217
4.5667	-0.04424		4.5667	-0.07108		4.5667	-0.0323
4.6	-0.04447		4.6	-0.07133		4.6	-0.03246
4.6333	-0.04467		4.6333	-0.07154		4.6333	-0.03258
4.6667	-0.04488		4.6667	-0.0718		4.6667	-0.03267
4.7	-0.04511		4.7	-0.07197		4.7	-0.03276
4.7333	-0.04534		4.7333	-0.07224		4.7333	-0.03284
4.7667	-0.04556		4.7667	-0.07249		4.7667	-0.033
4.8	-0.04571		4.8	-0.07276		4.8	-0.03309
4.8333	-0.04596		4.8333	-0.07305		4.8333	-0.03326
4.8667	-0.04623		4.8667	-0.07339		4.8667	-0.03339
4.9	-0.04644		4.9	-0.07364		4.9	-0.03352
4.9333	-0.04668		4.9333	-0.07383		4.9333	-0.03361
4.9667	-0.04691		4.9667	-0.07403		4.9667	-0.03372
5	-0.04718		5	-0.07426		5	-0.03388
5.0333	-0.04746		5.0333	-0.07447		5.0333	-0.03399
5.0667	-0.04775		5.0667	-0.0747		5.0667	-0.03417
5.1	-0.04802		5.1	-0.0749		5.1	-0.0343
5.1333	-0.04824		5.1333	-0.07519		5.1333	-0.03446
5.1667	-0.04851		5.1667	-0.07545		5.1667	-0.0346
5.2	-0.04883		5.2	-0.07572		5.2	-0.03469
5.2333	-0.04909		5.2333	-0.07607		5.2333	-0.0348
5.2667	-0.04936		5.2667	-0.07632		5.2667	-0.03494
5.3	-0.04959		5.3	-0.07661		5.3	-0.03515
5.3333	-0.04988		5.3333	-0.07688		5.3333	-0.03526
5.3667	-0.05011		5.3667	-0.07714		5.3667	-0.03545
5.4	-0.05035		5.4	-0.07745		5.4	-0.03561
5.4333	-0.05058		5.4333	-0.0777		5.4333	-0.03575
5.4667	-0.05081		5.4667	-0.07795		5.4667	-0.03585
5.5	-0.05111		5.5	-0.07818		5.5	-0.036
5.5333	-0.05136		5.5333	-0.07839		5.5333	-0.03614
5.5667	-0.05158		5.5667	-0.07858		5.5667	-0.03627
5.6	-0.05176		5.6	-0.07876		5.6	-0.03636
5.6333	-0.05194		5.6333	-0.07898		5.6333	-0.0365
5.6667	-0.05213		5.6667	-0.0792		5.6667	-0.03665
5.7	-0.0523		5.7	-0.0794		5.7	-0.03678
5.7333	-0.05244		5.7333	-0.07975		5.7333	-0.0369
5.7667	-0.05256		5.7667	-0.08		5.7667	-0.03706
5.8	-0.05271		5.8	-0.08029		5.8	-0.03718
5.8333	-0.05287		5.8333	-0.08048		5.8333	-0.03725
5.8667	-0.05305		5.8667	-0.0807		5.8667	-0.03736
5.9	-0.0532		5.9	-0.08097		5.9	-0.0375
5.9333	-0.05338		5.9333	-0.08118		5.9333	-0.03767
5.9667	-0.05355		5.9667	-0.08141		5.9667	-0.03777
6	-0.05376		6	-0.08163		6	-0.03785
6.0333	-0.0539		6.0333	-0.08181		6.0333	-0.03795
6.0667	-0.05406		6.0667	-0.08202		6.0667	-0.03804
6.1	-0.05422		6.1	-0.08225		6.1	-0.03816
6.1333	-0.05442		6.1333	-0.08237		6.1333	-0.03826
6.1667	-0.05463		6.1667	-0.08258		6.1667	-0.03838
6.2	-0.05476		6.2	-0.08276		6.2	-0.03849
6.2333	-0.0549		6.2333	-0.08301		6.2333	-0.03856
6.2667	-0.05511		6.2667	-0.08323		6.2667	-0.03871
6.3	-0.0553		6.3	-0.08348		6.3	-0.03887
6.3333	-0.0555		6.3333	-0.08373		6.3333	-0.03896
6.3667	-0.05569		6.3667	-0.0839		6.3667	-0.03907
6.4	-0.05589		6.4	-0.08409		6.4	-0.03915
6.4333	-0.0561		6.4333	-0.0842		6.4333	-0.03921
6.4667	-0.05633		6.4667	-0.08434		6.4667	-0.03929
6.5	-0.05654		6.5	-0.08453		6.5	-0.03938
6.5333	-0.05675		6.5333	-0.08474		6.5333	-0.03951
6.5667	-0.05695		6.5667	-0.0849		6.5667	-0.03961
6.6	-0.05717		6.6	-0.08506		6.6	-0.03971
6.6333	-0.05739		6.6333	-0.08512		6.6333	-0.03981
6.6667	-0.05758		6.6667	-0.08525		6.6667	-0.0399
6.7	-0.05778		6.7	-0.0854		6.7	-0.04
6.7333	-0.05797		6.7333	-0.08563		6.7333	-0.04011
6.7667	-0.05818		6.7667	-0.08575		6.7667	-0.0402
6.8	-0.05839		6.8	-0.08587		6.8	-0.04025
6.8333	-0.05859		6.8333	-0.08612		6.8333	-0.0404
6.8667	-0.05878		6.8667	-0.08624		6.8667	-0.04047
6.9	-0.05899		6.9	-0.08646		6.9	-0.04057
6.9333	-0.05917		6.9333	-0.08661		6.9333	-0.04066
6.9667	-0.05935		6.9667	-0.08683		6.9667	-0.04074
7	-0.05958		7	-0.087		7	-0.04078
7.0333	-0.05984		7.0333	-0.08716		7.0333	-0.04088
7.0667	-0.05996		7.0667	-0.08737		7.0667	-0.04094
7.1	-0.06014		7.1	-0.08753		7.1	-0.04104
7.1333	-0.06033		7.1333	-0.08763		7.1333	-0.04115
7.1667	-0.0605		7.1667	-0.08777		7.1667	-0.04125
7.2	-0.06064		7.2	-0.08791		7.2	-0.04135
7.2333	-0.06084		7.2333	-0.08802		7.2333	-0.04141
7.2667	-0.061		7.2667	-0.08823		7.2667	-0.04149
7.3	-0.06121		7.3	-0.08834		7.3	-0.04156
7.3333	-0.06144		7.3333	-0.08856		7.3333	-0.04163
7.3667	-0.06161		7.3667	-0.08869		7.3667	-0.04173
7.4	-0.0618		7.4	-0.08882		7.4	-0.0418
7.4333	-0.062		7.4333	-0.08888		7.4333	-0.04188
7.4667	-0.0622		7.4667	-0.08905		7.4667	-0.04199
7.5	-0.0624		7.5	-0.08926		7.5	-0.04209
7.5333	-0.06262		7.5333	-0.08933		7.5333	-0.04214
7.5667	-0.06287		7.5667	-0.0895		7.5667	-0.04221
7.6	-0.06306		7.6	-0.08956		7.6	-0.04228
7.6333	-0.06323		7.6333	-0.08975		7.6333	-0.04234
7.6667	-0.06342		7.6667	-0.08983		7.6667	-0.04245
7.7	-0.06363		7.7	-0.08992		7.7	-0.04252
7.7333	-0.06378		7.7333	-0.09004		7.7333	-0.04264
7.7667	-0.06409		7.7667	-0.09017		7.7667	-0.04266
7.8	-0.06431		7.8	-0.09028		7.8	-0.04278
7.8333	-0.06451		7.8333	-0.0904		7.8333	-0.04284
7.8667	-0.0648		7.8667	-0.09052		7.8667	-0.04288
7.9	-0.06498		7.9	-0.09063		7.9	-0.04294
7.9333	-0.06517		7.9333	-0.0908		7.9333	-0.04303
7.9667	-0.06537		7.9667	-0.09084		7.9667	-0.04311
8	-0.06558		8	-0.09097		8	-0.04318
8.0333	-0.06573		8.0333	-0.09107		8.0333	-0.04324
8.0667	-0.06598		8.0667	-0.0912		8.0667	-0.0433
8.1	-0.06613		8.1	-0.09131		8.1	-0.0434
8.1333	-0.0663		8.1333	-0.09153		8.1333	-0.04352
8.1667	-0.06646		8.1667	-0.09167		8.1667	-0.04357
8.2	-0.06661		8.2	-0.09174		8.2	-0.04366
8.2333	-0.06674		8.2333	-0.09191		8.2333	-0.04377
8.2667	-0.06685		8.2667	-0.09203		8.2667	-0.04388
8.3	-0.06705		8.3	-0.09215		8.3	-0.04396
8.3333	-0.06723		8.3333	-0.09216		8.3333	-0.04406
8.3667	-0.06734		8.3667	-0.09229		8.3667	-0.04409
8.4	-0.06746		8.4	-0.09241		8.4	-0.04418
8.4333	-0.06757		8.4333	-0.09249		8.4333	-0.04424
8.4667	-0.06763		8.4667	-0.09252		8.4667	-0.04434
8.5	-0.06773		8.5	-0.09267		8.5	-0.04437
8.5333	-0.06781		8.5333	-0.09279		8.5333	-0.04446
8.5667	-0.0678		8.5667	-0.09293		8.5667	-0.04455
8.6	-0.06795		8.6	-0.093		8.6	-0.04456
8.6333	-0.06811		8.6333	-0.09308		8.6333	-0.04465
8.6667	-0.06824		8.6667	-0.09325		8.6667	-0.04466
8.7	-0.06837		8.7	-0.09337		8.7	-0.04471
8.7333	-0.06851		8.7333	-0.09351		8.7333	-0.04481
8.7667	-0.06861		8.7667	-0.09369		8.7667	-0.04484
8.8	-0.06873		8.8	-0.09376		8.8	-0.04486
8.8333	-0.06889		8.8333	-0.09386		8.8333	-0.0449
8.8667	-0.06901		8.8667	-0.09398		8.8667	-0.0449
8.9	-0.06917		8.9	-0.09405		8.9	-0.04497
8.9333	-0.06927		8.9333	-0.09407		8.9333	-0.04498
8.9667	-0.06942		8.9667	-0.09413		8.9667	-0.04502
9	-0.06949		9	-0.09422		9	-0.04503
9.0333	-0.06957		9.0333	-0.09434		9.0333	-0.0451
9.0667	-0.06968		9.0667	-0.09442		9.0667	-0.04513
9.1	-0.06982		9.1	-0.09454		9.1	-0.04516
9.1333	-0.06999		9.1333	-0.09463		9.1333	-0.04516
9.1667	-0.07011		9.1667	-0.09482		9.1667	-0.04516
9.2	-0.07026		9.2	-0.09493		9.2	-0.04519
9.2333	-0.07043		9.2333	-0.09503		9.2333	-0.04517
9.2667	-0.07061		9.2667	-0.09514		9.2667	-0.04519
9.3	-0.07073		9.3	-0.09531		9.3	-0.04533
9.3333	-0.07085		9.3333	-0.09549		9.3333	-0.04536
9.3667	-0.07098		9.3667	-0.09555		9.3667	-0.04546
9.4	-0.071		9.4	-0.0956		9.4	-0.04548
9.4333	-0.07108		9.4333	-0.09566		9.4333	-0.04548
9.4667	-0.07119		9.4667	-0.09572		9.4667	-0.04553
9.5	-0.07129		9.5	-0.09585		9.5	-0.04554
9.5333	-0.07139		9.5333	-0.096		9.5333	-0.04557
9.5667	-0.0715		9.5667	-0.09598		9.5667	-0.04566
9.6	-0.0716		9.6	-0.09613		9.6	-0.04566
9.6333	-0.07171		9.6333	-0.0962		9.6333	-0.04568
9.6667	-0.07177		9.6667	-0.09632		9.6667	-0.04572
9.7	-0.0719		9.7	-0.09641		9.7	-0.04579
9.7333	-0.07206		9.7333	-0.09647		9.7333	-0.04584
9.7667	-0.07218		9.7667	-0.09653		9.7667	-0.0459
9.8	-0.07226		9.8	-0.09664		9.8	-0.04596
9.8333	-0.07234		9.8333	-0.0968		9.8333	-0.046
9.8667	-0.07243		9.8667	-0.09684		9.8667	-0.0461
9.9	-0.07254		9.9	-0.0969		9.9	-0.04617
9.9333	-0.07261		9.9333	-0.09705		9.9333	-0.04625
9.9667	-0.0727		9.9667	-0.09712		9.9667	-0.04629
10	-0.07282		10	-0.09717		10	-0.04631
10.0333	-0.07287		10.0333	-0.09724		10.0333	-0.04631
10.0667	-0.07293		10.0667	-0.09738		10.0667	-0.0463
10.1	-0.07311		10.1	-0.0975		10.1	-0.04638
10.1333	-0.07321		10.1333	-0.09768		10.1333	-0.04641
10.1667	-0.07332		10.1667	-0.09775		10.1667	-0.04643
10.2	-0.07339		10.2	-0.0978		10.2	-0.04648
10.2333	-0.07342		10.2333	-0.09784		10.2333	-0.04648
10.2667	-0.0735		10.2667	-0.09801		10.2667	-0.0465
10.3	-0.07359		10.3	-0.09811		10.3	-0.04654
10.3333	-0.0737		10.3333	-0.09831		10.3333	-0.04662
10.3667	-0.07379		10.3667	-0.09842		10.3667	-0.0466
10.4	-0.07381		10.4	-0.0986		10.4	-0.04659
10.4333	-0.0739		10.4333	-0.09878		10.4333	-0.04661
10.4667	-0.074		10.4667	-0.09891		10.4667	-0.04665
10.5	-0.0741		10.5	-0.09903		10.5	-0.04667
10.5333	-0.07415		10.5333	-0.09908		10.5333	-0.0467
10.5667	-0.07427		10.5667	-0.0992		10.5667	-0.04674
10.6	-0.07427		10.6	-0.09925		10.6	-0.04675
10.6333	-0.07436		10.6333	-0.0993		10.6333	-0.04675
10.6667	-0.07446		10.6667	-0.09943		10.6667	-0.04676
10.7	-0.0745		10.7	-0.09954		10.7	-0.04673
10.7333	-0.07455		10.7333	-0.09965		10.7333	-0.04675
10.7667	-0.07464		10.7667	-0.09966		10.7667	-0.04681
10.8	-0.07465		10.8	-0.09978		10.8	-0.0468
10.8333	-0.0747		10.8333	-0.09983		10.8333	-0.04683
10.8667	-0.07471		10.8667	-0.09991		10.8667	-0.04687
10.9	-0.07478		10.9	-0.10007		10.9	-0.04694
10.9333	-0.07484		10.9333	-0.10015		10.9333	-0.04695
10.9667	-0.07488		10.9667	-0.10029		10.9667	-0.04696
11	-0.07494		11	-0.10037		11	-0.04698
11.0333	-0.07499		11.0333	-0.10042		11.0333	-0.04696
11.0667	-0.07506		11.0667	-0.10054		11.0667	-0.047
11.1	-0.07512		11.1	-0.10059		11.1	-0.04703
11.1333	-0.07516		11.1333	-0.10066		11.1333	-0.04702
11.1667	-0.0752		11.1667	-0.10076		11.1667	-0.04697
11.2	-0.07526		11.2	-0.10082		11.2	-0.04695
11.2333	-0.07531		11.2333	-0.10093		11.2333	-0.04696
11.2667	-0.07538		11.2667	-0.10098		11.2667	-0.04694
11.3	-0.0755		11.3	-0.10111		11.3	-0.04691
11.3333	-0.07556		11.3333	-0.10124		11.3333	-0.04699
11.3667	-0.07558		11.3667	-0.10135		11.3667	-0.04702
11.4	-0.07562		11.4	-0.10137		11.4	-0.04707
11.4333	-0.07573		11.4333	-0.10145		11.4333	-0.04706
11.4667	-0.07575		11.4667	-0.1016		11.4667	-0.04704
11.5	-0.07579		11.5	-0.10167		11.5	-0.04704
11.5333	-0.07587		11.5333	-0.1017		11.5333	-0.047
11.5667	-0.07594		11.5667	-0.10179		11.5667	-0.04702
11.6	-0.07604		11.6	-0.10184		11.6	-0.04694
11.6333	-0.07615		11.6333	-0.10193		11.6333	-0.047
11.6667	-0.07616		11.6667	-0.10199		11.6667	-0.04702
11.7	-0.07622		11.7	-0.1021		11.7	-0.04704
11.7333	-0.07626		11.7333	-0.10217		11.7333	-0.04708
11.7667	-0.07631		11.7667	-0.10227		11.7667	-0.0471
11.8	-0.07638		11.8	-0.10234		11.8	-0.04711
11.8333	-0.07644		11.8333	-0.10246		11.8333	-0.04712
11.8667	-0.07651		11.8667	-0.10254		11.8667	-0.0472
11.9	-0.07656		11.9	-0.10265		11.9	-0.0472
11.9333	-0.07662		11.9333	-0.10271		11.9333	-0.04725
11.9667	-0.07661		11.9667	-0.10288		11.9667	-0.04727
12	-0.07667		12	-0.10302		12	-0.04731
12.0333	-0.07673		12.0333	-0.10305		12.0333	-0.0473
12.0667	-0.07677		12.0667	-0.10313		12.0667	-0.04727
12.1	-0.07681		12.1	-0.10322		12.1	-0.04729
12.1333	-0.07684		12.1333	-0.10329		12.1333	-0.04731
12.1667	-0.07694		12.1667	-0.10331		12.1667	-0.04739
12.2	-0.07697		12.2	-0.10342		12.2	-0.04744
12.2333	-0.07702		12.2333	-0.10354		12.2333	-0.0475
12.2667	-0.07707		12.2667	-0.10368		12.2667	-0.04749
12.3	-0.0771		12.3	-0.10379		12.3	-0.04758
12.3333	-0.07715		12.3333	-0.10389		12.3333	-0.04757
12.3667	-0.07722		12.3667	-0.10401		12.3667	-0.04754
12.4	-0.07729		12.4	-0.10403		12.4	-0.04757
12.4333	-0.07735		12.4333	-0.10412		12.4333	-0.04757
12.4667	-0.07742		12.4667	-0.1042		12.4667	-0.04757
12.5	-0.07744		12.5	-0.10429		12.5	-0.04758
12.5333	-0.07747		12.5333	-0.10439		12.5333	-0.04755
12.5667	-0.07748		12.5667	-0.10451		12.5667	-0.04756
12.6	-0.07752		12.6	-0.1046		12.6	-0.04758
12.6333	-0.0776		12.6333	-0.10478		12.6333	-0.04755
12.6667	-0.07771		12.6667	-0.10485		12.6667	-0.04754
12.7	-0.07775		12.7	-0.10488		12.7	-0.04753
12.7333	-0.07778		12.7333	-0.10503		12.7333	-0.04756
12.7667	-0.07785		12.7667	-0.10511		12.7667	-0.04761
12.8	-0.07796		12.8	-0.10524		12.8	-0.04759
12.8333	-0.07798		12.8333	-0.10537		12.8333	-0.04763
12.8667	-0.07801		12.8667	-0.10559		12.8667	-0.04759
12.9	-0.07807		12.9	-0.10563		12.9	-0.04753
12.9333	-0.0781		12.9333	-0.10577		12.9333	-0.04749
12.9667	-0.07817		12.9667	-0.10589		12.9667	-0.0475
13	-0.0782		13	-0.10601		13	-0.04748
13.0333	-0.07823		13.0333	-0.10616		13.0333	-0.04745
13.0667	-0.07828		13.0667	-0.10628		13.0667	-0.04747
13.1	-0.07825		13.1	-0.10645		13.1	-0.04745
13.1333	-0.07827		13.1333	-0.10659		13.1333	-0.04744
13.1667	-0.0783		13.1667	-0.10669		13.1667	-0.04749
13.2	-0.07831		13.2	-0.1068		13.2	-0.04749
13.2333	-0.07835		13.2333	-0.10684		13.2333	-0.04753
13.2667	-0.07842		13.2667	-0.10697		13.2667	-0.04756
13.3	-0.07847		13.3	-0.10706		13.3	-0.04758
13.3333	-0.07849		13.3333	-0.10712		13.3333	-0.04755
13.3667	-0.07842		13.3667	-0.10722		13.3667	-0.04758
13.4	-0.07842		13.4	-0.10741		13.4	-0.04759
13.4333	-0.07846		13.4333	-0.10752		13.4333	-0.0476
13.4667	-0.07844		13.4667	-0.10766		13.4667	-0.04758
13.5	-0.07843		13.5	-0.10778		13.5	-0.04759
13.5333	-0.07847		13.5333	-0.10784		13.5333	-0.04755
13.5667	-0.07843		13.5667	-0.10793		13.5667	-0.04757
13.6	-0.07846		13.6	-0.10809		13.6	-0.04759
13.6333	-0.07848		13.6333	-0.10813		13.6333	-0.0476
13.6667	-0.07849		13.6667	-0.10824		13.6667	-0.04761
13.7	-0.07851		13.7	-0.10828		13.7	-0.04761
13.7333	-0.07853		13.7333	-0.10836		13.7333	-0.04765
13.7667	-0.07855		13.7667	-0.10845		13.7667	-0.04765
13.8	-0.07863		13.8	-0.10855		13.8	-0.04764
13.8333	-0.07865		13.8333	-0.10866		13.8333	-0.04761
13.8667	-0.07868		13.8667	-0.10875		13.8667	-0.04758
13.9	-0.07877		13.9	-0.10893		13.9	-0.04757
13.9333	-0.07882		13.9333	-0.10911		13.9333	-0.04756
13.9667	-0.07881		13.9667	-0.10921		13.9667	-0.0475
14	-0.0788		14	-0.10935		14	-0.04756
14.0333	-0.0788		14.0333	-0.10943		14.0333	-0.0476
14.0667	-0.0789		14.0667	-0.10955		14.0667	-0.04761
14.1	-0.07895		14.1	-0.10962		14.1	-0.0476
14.1333	-0.07897		14.1333	-0.10962		14.1333	-0.04755
14.1667	-0.07907		14.1667	-0.10967		14.1667	-0.04756
14.2	-0.07912		14.2	-0.10974		14.2	-0.04756
14.2333	-0.07914		14.2333	-0.10989		14.2333	-0.04758
14.2667	-0.07926		14.2667	-0.10997		14.2667	-0.04757
14.3	-0.07933		14.3	-0.11011		14.3	-0.04758
14.3333	-0.07941		14.3333	-0.11027		14.3333	-0.04759
14.3667	-0.07945		14.3667	-0.11037		14.3667	-0.04763
14.4	-0.0795		14.4	-0.11053		14.4	-0.04766
14.4333	-0.07953		14.4333	-0.11068		14.4333	-0.04766
14.4667	-0.07958		14.4667	-0.11081		14.4667	-0.0477
14.5	-0.0796		14.5	-0.11094		14.5	-0.04773
14.5333	-0.07964		14.5333	-0.11107		14.5333	-0.04776
14.5667	-0.07968		14.5667	-0.11123		14.5667	-0.04776
14.6	-0.0797		14.6	-0.11128		14.6	-0.04776
14.6333	-0.07973		14.6333	-0.11135		14.6333	-0.04776
14.6667	-0.07978		14.6667	-0.11146		14.6667	-0.04779
14.7	-0.07982		14.7	-0.11155		14.7	-0.04774
14.7333	-0.07987		14.7333	-0.1117		14.7333	-0.04773
14.7667	-0.07993		14.7667	-0.11184		14.7667	-0.04768
14.8	-0.08003		14.8	-0.11188		14.8	-0.04772
14.8333	-0.08004		14.8333	-0.11206		14.8333	-0.04772
14.8667	-0.08005		14.8667	-0.1122		14.8667	-0.04772
14.9	-0.08008		14.9	-0.11235		14.9	-0.04774
14.9333	-0.08016		14.9333	-0.11241		14.9333	-0.04773
14.9667	-0.08017		14.9667	-0.11252		14.9667	-0.04772
15	-0.08016		15	-0.11255		15	-0.04777
15.0333	-0.08013		15.0333	-0.11262		15.0333	-0.04778
15.0667	-0.08015		15.0667	-0.11271		15.0667	-0.04773
15.1	-0.08019		15.1	-0.11277		15.1	-0.0477
15.1333	-0.08023		15.1333	-0.11284		15.1333	-0.04772
15.1667	-0.08026		15.1667	-0.1129		15.1667	-0.04774
15.2	-0.0803		15.2	-0.11301		15.2	-0.04777
15.2333	-0.08034		15.2333	-0.11303		15.2333	-0.04772
15.2667	-0.08037		15.2667	-0.11313		15.2667	-0.04773
15.3	-0.0804		15.3	-0.11323		15.3	-0.04779
15.3333	-0.0804		15.3333	-0.11325		15.3333	-0.04783
15.3667	-0.08047		15.3667	-0.11331		15.3667	-0.04784
15.4	-0.08051		15.4	-0.11338		15.4	-0.04787
15.4333	-0.08055		15.4333	-0.11341		15.4333	-0.04793
15.4667	-0.0805		15.4667	-0.11348		15.4667	-0.04806
15.5	-0.08044		15.5	-0.11365		15.5	-0.04804
15.5333	-0.08045		15.5333	-0.1137		15.5333	-0.0481
15.5667	-0.08049		15.5667	-0.11382		15.5667	-0.04812
15.6	-0.08049		15.6	-0.11386		15.6	-0.04814
15.6333	-0.08046		15.6333	-0.11401		15.6333	-0.04818
15.6667	-0.08054		15.6667	-0.11408		15.6667	-0.04825
15.7	-0.0806		15.7	-0.11416		15.7	-0.04822
15.7333	-0.08061		15.7333	-0.11422		15.7333	-0.04829
15.7667	-0.0806		15.7667	-0.11429		15.7667	-0.04832
15.8	-0.08062		15.8	-0.11437		15.8	-0.04837
15.8333	-0.08061		15.8333	-0.11439		15.8333	-0.04833
15.8667	-0.08062		15.8667	-0.11445		15.8667	-0.04829
15.9	-0.0806		15.9	-0.11451		15.9	-0.04827
15.9333	-0.0806		15.9333	-0.11463		15.9333	-0.04834
15.9667	-0.08064		15.9667	-0.11466		15.9667	-0.04838
16	-0.08063		16	-0.11475		16	-0.04835
16.0333	-0.08067		16.0333	-0.11487		16.0333	-0.04836
16.0667	-0.08065		16.0667	-0.11494		16.0667	-0.04836
16.1	-0.08067		16.1	-0.11502		16.1	-0.04835
16.1333	-0.08071		16.1333	-0.1151		16.1333	-0.04833
16.1667	-0.08077		16.1667	-0.11516		16.1667	-0.0483
16.2	-0.08084		16.2	-0.11518		16.2	-0.04825
16.2333	-0.0809		16.2333	-0.11526		16.2333	-0.04821
16.2667	-0.08089		16.2667	-0.11525		16.2667	-0.04825
16.3	-0.08094		16.3	-0.11535		16.3	-0.04822
16.3333	-0.08096		16.3333	-0.11536		16.3333	-0.04823
16.3667	-0.08088		16.3667	-0.11546		16.3667	-0.04822
16.4	-0.08084		16.4	-0.11553		16.4	-0.04825
16.4333	-0.08082		16.4333	-0.11562		16.4333	-0.04821
16.4667	-0.08083		16.4667	-0.11566		16.4667	-0.04821
16.5	-0.08082		16.5	-0.11576		16.5	-0.0482
16.5333	-0.08082		16.5333	-0.11587		16.5333	-0.04825
16.5667	-0.08084		16.5667	-0.11601		16.5667	-0.04831
16.6	-0.08084		16.6	-0.11602		16.6	-0.04835
16.6333	-0.08085		16.6333	-0.11608		16.6333	-0.04839
16.6667	-0.08077		16.6667	-0.11615		16.6667	-0.0484
16.7	-0.0807		16.7	-0.11617		16.7	-0.04845
16.7333	-0.08069		16.7333	-0.11621		16.7333	-0.04848
16.7667	-0.08064		16.7667	-0.11621		16.7667	-0.04852
16.8	-0.08058		16.8	-0.11631		16.8	-0.04852
16.8333	-0.08052		16.8333	-0.11637		16.8333	-0.04856
16.8667	-0.08047		16.8667	-0.11642		16.8667	-0.04855
16.9	-0.08045		16.9	-0.11649		16.9	-0.04864
16.9333	-0.08044		16.9333	-0.11655		16.9333	-0.04868
16.9667	-0.08046		16.9667	-0.1166		16.9667	-0.04869
17	-0.08044		17	-0.11668		17	-0.04873
17.0333	-0.08043		17.0333	-0.11673		17.0333	-0.04875
17.0667	-0.08046		17.0667	-0.11673		17.0667	-0.04872
17.1	-0.08049		17.1	-0.11681		17.1	-0.04876
17.1333	-0.08055		17.1333	-0.1168		17.1333	-0.04874
17.1667	-0.08053		17.1667	-0.11683		17.1667	-0.04875
17.2	-0.08053		17.2	-0.11689		17.2	-0.0488
17.2333	-0.08052		17.2333	-0.11695		17.2333	-0.04881
17.2667	-0.08052		17.2667	-0.11688		17.2667	-0.04882
17.3	-0.08053		17.3	-0.11691		17.3	-0.04885
17.3333	-0.08054		17.3333	-0.11692		17.3333	-0.04883
17.3667	-0.08062		17.3667	-0.11691		17.3667	-0.0488
17.4	-0.0807		17.4	-0.11699		17.4	-0.04882
17.4333	-0.08072		17.4333	-0.11701		17.4333	-0.0488
17.4667	-0.0808		17.4667	-0.11704		17.4667	-0.04882
17.5	-0.08086		17.5	-0.11702		17.5	-0.04881
17.5333	-0.08089		17.5333	-0.117		17.5333	-0.04876
17.5667	-0.08092		17.5667	-0.11701		17.5667	-0.0488
17.6	-0.08093		17.6	-0.11707		17.6	-0.04878
17.6333	-0.08097		17.6333	-0.11712		17.6333	-0.04879
17.6667	-0.081		17.6667	-0.11711		17.6667	-0.0488
17.7	-0.08098		17.7	-0.11711		17.7	-0.0488
17.7333	-0.08103		17.7333	-0.11717		17.7333	-0.04884
17.7667	-0.08105		17.7667	-0.11719		17.7667	-0.04883
17.8	-0.08106		17.8	-0.11718		17.8	-0.04886
17.8333	-0.08108		17.8333	-0.11722		17.8333	-0.0489
17.8667	-0.08116		17.8667	-0.11728		17.8667	-0.04894
17.9	-0.0812		17.9	-0.11723		17.9	-0.0489
17.9333	-0.08127		17.9333	-0.11722		17.9333	-0.0489
17.9667	-0.08129		17.9667	-0.11728		17.9667	-0.04893
18	-0.0813		18	-0.11736		18	-0.04888
18.0333	-0.08137		18.0333	-0.11744		18.0333	-0.04893
18.0667	-0.0814		18.0667	-0.11748		18.0667	-0.04897
18.1	-0.08143		18.1	-0.11755		18.1	-0.04897
18.1333	-0.08141		18.1333	-0.11765		18.1333	-0.04902
18.1667	-0.0814		18.1667	-0.11771		18.1667	-0.049
18.2	-0.08143		18.2	-0.11774		18.2	-0.04904
18.2333	-0.08144		18.2333	-0.11784		18.2333	-0.04911
18.2667	-0.08147		18.2667	-0.11792		18.2667	-0.0491
18.3	-0.0815		18.3	-0.1179		18.3	-0.04909
18.3333	-0.08149		18.3333	-0.11796		18.3333	-0.04911
18.3667	-0.08145		18.3667	-0.11807		18.3667	-0.0491
18.4	-0.0815		18.4	-0.11814		18.4	-0.04912
18.4333	-0.08148		18.4333	-0.11812		18.4333	-0.04906
18.4667	-0.08147		18.4667	-0.11816		18.4667	-0.04909
18.5	-0.08145		18.5	-0.11816		18.5	-0.04906
18.5333	-0.0815		18.5333	-0.11827		18.5333	-0.04904
18.5667	-0.08146		18.5667	-0.11832		18.5667	-0.04906
18.6	-0.08147		18.6	-0.11841		18.6	-0.04909
18.6333	-0.08149		18.6333	-0.11842		18.6333	-0.04908
18.6667	-0.0815		18.6667	-0.11845		18.6667	-0.04903
18.7	-0.0815		18.7	-0.11848		18.7	-0.04908
18.7333	-0.08148		18.7333	-0.11849		18.7333	-0.04907
18.7667	-0.08146		18.7667	-0.11853		18.7667	-0.0491
18.8	-0.08144		18.8	-0.1185		18.8	-0.04912
18.8333	-0.08148		18.8333	-0.11843		18.8333	-0.04913
18.8667	-0.0815		18.8667	-0.11846		18.8667	-0.04914
18.9	-0.08151		18.9	-0.11851		18.9	-0.04915
18.9333	-0.08154		18.9333	-0.11851		18.9333	-0.04914
18.9667	-0.08151		18.9667	-0.11853		18.9667	-0.04914
19	-0.0815		19	-0.11856		19	-0.04921
19.0333	-0.08153		19.0333	-0.11854		19.0333	-0.04915
19.0667	-0.08156		19.0667	-0.11855		19.0667	-0.04918
19.1	-0.08157		19.1	-0.11859		19.1	-0.0492
19.1333	-0.08159		19.1333	-0.11862		19.1333	-0.04924
19.1667	-0.0816		19.1667	-0.1187		19.1667	-0.04929
19.2	-0.08161		19.2	-0.11874		19.2	-0.04927
19.2333	-0.08156		19.2333	-0.11866		19.2333	-0.04932
19.2667	-0.08158		19.2667	-0.11869		19.2667	-0.04937
19.3	-0.08158		19.3	-0.11869		19.3	-0.04942
19.3333	-0.08154		19.3333	-0.1187		19.3333	-0.04944
19.3667	-0.08156		19.3667	-0.11865		19.3667	-0.04946
19.4	-0.08158		19.4	-0.11862		19.4	-0.04946
19.4333	-0.08159		19.4333	-0.11864		19.4333	-0.04944
19.4667	-0.08165		19.4667	-0.11867		19.4667	-0.04944
19.5	-0.0817		19.5	-0.11869		19.5	-0.04939
19.5333	-0.08171		19.5333	-0.11878		19.5333	-0.04932
19.5667	-0.08172		19.5667	-0.11872		19.5667	-0.04934
19.6	-0.08173		19.6	-0.11865		19.6	-0.0493
19.6333	-0.08174		19.6333	-0.1186		19.6333	-0.04931
19.6667	-0.08176		19.6667	-0.11856		19.6667	-0.04932
19.7	-0.0818		19.7	-0.11854		19.7	-0.04932
19.7333	-0.08178		19.7333	-0.1186		19.7333	-0.04935
19.7667	-0.0818		19.7667	-0.1186		19.7667	-0.04935
19.8	-0.08181		19.8	-0.11857		19.8	-0.04937
19.8333	-0.08181		19.8333	-0.11856		19.8333	-0.04939
19.8667	-0.08186		19.8667	-0.11855		19.8667	-0.04938
19.9	-0.0819		19.9	-0.11851		19.9	-0.0494
19.9333	-0.0819		19.9333	-0.11849		19.9333	-0.04932
19.9667	-0.08192		19.9667	-0.11842		19.9667	-0.0493
20	-0.08194		20	-0.11843		20	-0.0493

## Sheet: Fig 2d 
Fig 2d
	black dot	red dot	blue dot
Time/min	[Alanine]/μM	[Alanine]/μM	[Alanine]/μM
0	0	0	0
10	27.5158	87.7666	14.2661
20	45.2366	109.577	34.3315
30	82.3141	136.84	37.0578
40	85.5856	147.745	39.1298
50	104.997	162.794	52.8702

## Sheet: Fig 3b
	Absorbance at 340 nm				NADPH concentration						0h	3h	6h	12h
Time/min	Absorbance/OD (0h)	Absorbance/OD (3h)	Absorbance/OD (6h)	Absorbance/OD (12h)	[NADPH]/μM (0h)	[NADPH]/μM (3h)	[NADPH]/μM (6h)	[NADPH]/μM (12h)		Time/min	fit curve
0	0	0	0	0	0	0	0	0		0	0	0	0	0
5	0.014	0.034	0.038	0.056	2.2508	5.46624	6.10932	9.00322		0.03003	0.02256	0.02567	0.03571	0.05261
10	0.041	0.043	0.053	0.075	6.59164	6.91318	8.5209	12.0579		0.06006	0.0451	0.05131	0.07136	0.10508
15	0.0595	0.061	0.08	0.095	9.56592	9.80707	12.8617	15.2733		0.09009	0.06762	0.07692	0.10695	0.15743
20	0.073	0.074	0.098	0.114	11.7363	11.8971	15.7556	18.328		0.12012	0.09012	0.1025	0.14249	0.20964
25	0.082	0.089	0.114	0.134	13.1833	14.3087	18.328	21.5434		0.15015	0.11259	0.12806	0.17797	0.26173
30	0.0925	0.107	0.123	0.15	14.8714	17.2026	19.7749	24.1158		0.18018	0.13505	0.15358	0.2134	0.31368
										0.21021	0.15748	0.17908	0.24877	0.3655
										0.24024	0.17989	0.20455	0.28409	0.4172
										0.27027	0.20227	0.22999	0.31935	0.46877
										0.3003	0.22464	0.25541	0.35455	0.52021
										0.33033	0.24698	0.2808	0.38971	0.57152
										0.36036	0.2693	0.30615	0.4248	0.6227
										0.39039	0.2916	0.33149	0.45985	0.67376
										0.42042	0.31388	0.35679	0.49483	0.72469
										0.45045	0.33613	0.38206	0.52977	0.7755
										0.48048	0.35837	0.40731	0.56465	0.82618
										0.51051	0.38058	0.43253	0.59947	0.87674
										0.54054	0.40277	0.45772	0.63424	0.92717
										0.57057	0.42494	0.48289	0.66896	0.97748
										0.6006	0.44709	0.50803	0.70363	1.02766
										0.63063	0.46921	0.53314	0.73824	1.07773
										0.66066	0.49132	0.55822	0.77279	1.12767
										0.69069	0.5134	0.58327	0.8073	1.17749
										0.72072	0.53546	0.6083	0.84175	1.22718
										0.75075	0.5575	0.6333	0.87614	1.27676
										0.78078	0.57952	0.65828	0.91049	1.32621
										0.81081	0.60152	0.68322	0.94478	1.37555
										0.84084	0.62349	0.70814	0.97902	1.42476
										0.87087	0.64545	0.73303	1.01321	1.47386
										0.9009	0.66738	0.7579	1.04734	1.52284
										0.93093	0.68929	0.78273	1.08142	1.5717
										0.96096	0.71119	0.80755	1.11545	1.62044
										0.99099	0.73305	0.83233	1.14943	1.66906
										1.02102	0.7549	0.85709	1.18335	1.71757
										1.05105	0.77673	0.88182	1.21723	1.76596
										1.08108	0.79854	0.90652	1.25105	1.81423
										1.11111	0.82032	0.9312	1.28482	1.86239
										1.14114	0.84209	0.95585	1.31854	1.91043
										1.17117	0.86383	0.98047	1.3522	1.95836
										1.2012	0.88555	1.00507	1.38582	2.00617
										1.23123	0.90726	1.02964	1.41938	2.05387
										1.26126	0.92894	1.05418	1.4529	2.10145
										1.29129	0.9506	1.0787	1.48636	2.14892
										1.32132	0.97223	1.10319	1.51977	2.19628
										1.35135	0.99385	1.12765	1.55313	2.24353
										1.38138	1.01545	1.15209	1.58644	2.29066
										1.41141	1.03703	1.1765	1.6197	2.33768
										1.44144	1.05858	1.20088	1.65291	2.38459
										1.47147	1.08012	1.22524	1.68607	2.43139
										1.5015	1.10163	1.24958	1.71918	2.47808
										1.53153	1.12313	1.27388	1.75224	2.52466
										1.56156	1.1446	1.29816	1.78525	2.57113
										1.59159	1.16605	1.32242	1.81821	2.61749
										1.62162	1.18748	1.34664	1.85112	2.66373
										1.65165	1.2089	1.37085	1.88398	2.70988
										1.68168	1.23029	1.39502	1.91679	2.75591
										1.71171	1.25166	1.41917	1.94956	2.80183
										1.74174	1.27301	1.4433	1.98227	2.84765
										1.77177	1.29434	1.4674	2.01493	2.89336
										1.8018	1.31565	1.49147	2.04755	2.93897
										1.83183	1.33694	1.51552	2.08011	2.98446
										1.86186	1.35821	1.53954	2.11263	3.02985
										1.89189	1.37945	1.56353	2.1451	3.07514
										1.92192	1.40068	1.5875	2.17752	3.12032
										1.95195	1.42189	1.61145	2.20989	3.16539
										1.98198	1.44308	1.63537	2.24221	3.21037
										2.01201	1.46425	1.65926	2.27448	3.25523
										2.04204	1.48539	1.68313	2.30671	3.3
										2.07207	1.50652	1.70697	2.33889	3.34465
										2.1021	1.52763	1.73079	2.37102	3.38921
										2.13213	1.54872	1.75458	2.4031	3.43366
										2.16216	1.56978	1.77835	2.43514	3.47801
										2.19219	1.59083	1.80209	2.46712	3.52226
										2.22222	1.61186	1.82581	2.49906	3.56641
										2.25225	1.63287	1.8495	2.53096	3.61046
										2.28228	1.65385	1.87316	2.5628	3.6544
										2.31231	1.67482	1.8968	2.5946	3.69825
										2.34234	1.69577	1.92042	2.62635	3.74199
										2.37237	1.7167	1.94401	2.65805	3.78563
										2.4024	1.73761	1.96758	2.68971	3.82918
										2.43243	1.75849	1.99112	2.72132	3.87262
										2.46246	1.77936	2.01463	2.75289	3.91597
										2.49249	1.80021	2.03813	2.7844	3.95922
										2.52252	1.82104	2.06159	2.81587	4.00237
										2.55255	1.84185	2.08503	2.8473	4.04542
										2.58258	1.86264	2.10845	2.87868	4.08837
										2.61261	1.88341	2.13184	2.91001	4.13123
										2.64264	1.90416	2.15521	2.94129	4.17399
										2.67267	1.92489	2.17855	2.97253	4.21665
										2.7027	1.94561	2.20187	3.00373	4.25922
										2.73273	1.9663	2.22517	3.03488	4.30169
										2.76276	1.98697	2.24843	3.06598	4.34406
										2.79279	2.00762	2.27168	3.09704	4.38634
										2.82282	2.02826	2.2949	3.12805	4.42853
										2.85285	2.04887	2.3181	3.15901	4.47062
										2.88288	2.06947	2.34127	3.18994	4.51261
										2.91291	2.09005	2.36441	3.22081	4.55452
										2.94294	2.1106	2.38754	3.25164	4.59632
										2.97297	2.13114	2.41064	3.28243	4.63804
										3.003	2.15166	2.43371	3.31317	4.67966
										3.03303	2.17216	2.45676	3.34387	4.72119
										3.06306	2.19264	2.47979	3.37452	4.76263
										3.09309	2.2131	2.50279	3.40513	4.80397
										3.12312	2.23354	2.52577	3.43569	4.84522
										3.15315	2.25396	2.54872	3.46621	4.88638
										3.18318	2.27436	2.57165	3.49668	4.92745
										3.21321	2.29475	2.59456	3.52711	4.96843
										3.24324	2.31511	2.61744	3.5575	5.00932
										3.27327	2.33546	2.6403	3.58784	5.05012
										3.3033	2.35579	2.66314	3.61814	5.09082
										3.33333	2.3761	2.68595	3.64839	5.13144
										3.36336	2.39639	2.70873	3.67861	5.17197
										3.39339	2.41666	2.7315	3.70877	5.21241
										3.42342	2.43691	2.75424	3.7389	5.25276
										3.45345	2.45714	2.77695	3.76898	5.29302
										3.48348	2.47735	2.79965	3.79901	5.3332
										3.51351	2.49755	2.82232	3.82901	5.37328
										3.54354	2.51773	2.84496	3.85896	5.41328
										3.57357	2.53788	2.86758	3.88887	5.45319
										3.6036	2.55802	2.89018	3.91873	5.49301
										3.63363	2.57814	2.91276	3.94855	5.53275
										3.66366	2.59824	2.93531	3.97833	5.5724
										3.69369	2.61833	2.95784	4.00807	5.61196
										3.72372	2.63839	2.98034	4.03776	5.65144
										3.75375	2.65844	3.00283	4.06741	5.69083
										3.78378	2.67847	3.02528	4.09702	5.73014
										3.81381	2.69847	3.04772	4.12659	5.76936
										3.84384	2.71846	3.07013	4.15611	5.8085
										3.87387	2.73844	3.09252	4.1856	5.84755
										3.9039	2.75839	3.11489	4.21504	5.88652
										3.93393	2.77832	3.13723	4.24444	5.9254
										3.96396	2.79824	3.15955	4.27379	5.9642
										3.99399	2.81814	3.18185	4.30311	6.00292
										4.02402	2.83802	3.20412	4.33238	6.04155
										4.05405	2.85788	3.22637	4.36161	6.0801
										4.08408	2.87772	3.2486	4.3908	6.11857
										4.11411	2.89755	3.27081	4.41995	6.15695
										4.14414	2.91736	3.29299	4.44906	6.19526
										4.17417	2.93714	3.31515	4.47813	6.23348
										4.2042	2.95691	3.33729	4.50715	6.27162
										4.23423	2.97667	3.3594	4.53614	6.30967
										4.26426	2.9964	3.38149	4.56508	6.34765
										4.29429	3.01612	3.40356	4.59398	6.38555
										4.32432	3.03581	3.42561	4.62284	6.42336
										4.35435	3.05549	3.44763	4.65166	6.4611
										4.38438	3.07515	3.46964	4.68044	6.49875
										4.41441	3.0948	3.49162	4.70918	6.53633
										4.44444	3.11442	3.51357	4.73788	6.57382
										4.47447	3.13403	3.53551	4.76654	6.61124
										4.5045	3.15362	3.55742	4.79516	6.64857
										4.53453	3.17319	3.57931	4.82374	6.68583
										4.56456	3.19275	3.60118	4.85228	6.72301
										4.59459	3.21228	3.62302	4.88077	6.76011
										4.62462	3.2318	3.64484	4.90923	6.79714
										4.65465	3.2513	3.66664	4.93765	6.83408
										4.68468	3.27078	3.68842	4.96603	6.87095
										4.71471	3.29025	3.71018	4.99437	6.90774
										4.74474	3.30969	3.73191	5.02267	6.94445
										4.77477	3.32912	3.75362	5.05093	6.98109
										4.8048	3.34853	3.77531	5.07915	7.01765
										4.83483	3.36793	3.79698	5.10733	7.05413
										4.86486	3.3873	3.81863	5.13547	7.09054
										4.89489	3.40666	3.84025	5.16357	7.12687
										4.92492	3.426	3.86185	5.19164	7.16313
										4.95495	3.44533	3.88343	5.21966	7.19931
										4.98498	3.46463	3.90499	5.24765	7.23541
										5.01502	3.48392	3.92653	5.27559	7.27144
										5.04505	3.50319	3.94804	5.3035	7.3074
										5.07508	3.52244	3.96954	5.33137	7.34328
										5.10511	3.54168	3.99101	5.3592	7.37908
										5.13514	3.5609	4.01246	5.38699	7.41482
										5.16517	3.5801	4.03388	5.41475	7.45047
										5.1952	3.59928	4.05529	5.44246	7.48606
										5.22523	3.61845	4.07668	5.47014	7.52157
										5.25526	3.6376	4.09804	5.49778	7.55701
										5.28529	3.65673	4.11938	5.52538	7.59238
										5.31532	3.67584	4.1407	5.55294	7.62767
										5.34535	3.69494	4.162	5.58047	7.66289
										5.37538	3.71402	4.18328	5.60795	7.69804
										5.40541	3.73308	4.20453	5.6354	7.73311
										5.43544	3.75213	4.22577	5.66281	7.76812
										5.46547	3.77115	4.24698	5.69019	7.80305
										5.4955	3.79017	4.26817	5.71752	7.83791
										5.52553	3.80916	4.28934	5.74482	7.8727
										5.55556	3.82814	4.31049	5.77208	7.90742
										5.58559	3.8471	4.33162	5.7993	7.94207
										5.61562	3.86604	4.35273	5.82649	7.97665
										5.64565	3.88496	4.37381	5.85364	8.01116
										5.67568	3.90387	4.39488	5.88075	8.0456
										5.70571	3.92276	4.41592	5.90783	8.07996
										5.73574	3.94164	4.43694	5.93486	8.11426
										5.76577	3.96049	4.45795	5.96186	8.14849
										5.7958	3.97933	4.47893	5.98883	8.18265
										5.82583	3.99816	4.49989	6.01576	8.21674
										5.85586	4.01697	4.52082	6.04265	8.25077
										5.88589	4.03576	4.54174	6.0695	8.28472
										5.91592	4.05453	4.56264	6.09632	8.3186
										5.94595	4.07328	4.58352	6.1231	8.35242
										5.97598	4.09202	4.60437	6.14984	8.38617
										6.00601	4.11075	4.62521	6.17655	8.41985
										6.03604	4.12945	4.64602	6.20322	8.45347
										6.06607	4.14814	4.66681	6.22986	8.48701
										6.0961	4.16681	4.68759	6.25646	8.52049
										6.12613	4.18547	4.70834	6.28302	8.5539
										6.15616	4.20411	4.72907	6.30955	8.58725
										6.18619	4.22273	4.74978	6.33604	8.62053
										6.21622	4.24134	4.77047	6.3625	8.65374
										6.24625	4.25993	4.79114	6.38892	8.68689
										6.27628	4.2785	4.81179	6.4153	8.71997
										6.30631	4.29705	4.83242	6.44165	8.75298
										6.33634	4.31559	4.85303	6.46797	8.78593
										6.36637	4.33412	4.87362	6.49425	8.81882
										6.3964	4.35262	4.89418	6.52049	8.85164
										6.42643	4.37111	4.91473	6.5467	8.88439
										6.45646	4.38959	4.93526	6.57287	8.91708
										6.48649	4.40804	4.95577	6.59901	8.9497
										6.51652	4.42649	4.97625	6.62511	8.98226
										6.54655	4.44491	4.99672	6.65118	9.01476
										6.57658	4.46332	5.01716	6.67721	9.04719
										6.60661	4.48171	5.03759	6.70321	9.07956
										6.63664	4.50009	5.058	6.72917	9.11186
										6.66667	4.51845	5.07838	6.7551	9.1441
										6.6967	4.53679	5.09875	6.78099	9.17628
										6.72673	4.55511	5.11909	6.80685	9.2084
										6.75676	4.57343	5.13942	6.83267	9.24045
										6.78679	4.59172	5.15973	6.85846	9.27244
										6.81682	4.61	5.18001	6.88422	9.30436
										6.84685	4.62826	5.20028	6.90994	9.33623
										6.87688	4.64651	5.22052	6.93562	9.36803
										6.90691	4.66474	5.24075	6.96128	9.39977
										6.93694	4.68295	5.26096	6.9869	9.43145
										6.96697	4.70115	5.28114	7.01248	9.46307
										6.997	4.71933	5.30131	7.03803	9.49462
										7.02703	4.73749	5.32146	7.06355	9.52611
										7.05706	4.75564	5.34158	7.08903	9.55755
										7.08709	4.77378	5.36169	7.11448	9.58892
										7.11712	4.79189	5.38178	7.13989	9.62023
										7.14715	4.81	5.40185	7.16528	9.65148
										7.17718	4.82808	5.4219	7.19062	9.68267
										7.20721	4.84615	5.44193	7.21594	9.7138
										7.23724	4.8642	5.46194	7.24122	9.74487
										7.26727	4.88224	5.48193	7.26647	9.77588
										7.2973	4.90027	5.5019	7.29168	9.80683
										7.32733	4.91827	5.52185	7.31686	9.83772
										7.35736	4.93626	5.54178	7.34201	9.86856
										7.38739	4.95424	5.56169	7.36712	9.89933
										7.41742	4.9722	5.58159	7.39221	9.93004
										7.44745	4.99014	5.60146	7.41726	9.9607
										7.47748	5.00807	5.62131	7.44227	9.99129
										7.50751	5.02598	5.64115	7.46725	10.0218
										7.53754	5.04387	5.66096	7.4922	10.0523
										7.56757	5.06176	5.68076	7.51712	10.0827
										7.5976	5.07962	5.70054	7.54201	10.1131
										7.62763	5.09747	5.7203	7.56686	10.1434
										7.65766	5.1153	5.74004	7.59168	10.1737
										7.68769	5.13312	5.75976	7.61647	10.2038
										7.71772	5.15092	5.77946	7.64122	10.234
										7.74775	5.16871	5.79914	7.66594	10.264
										7.77778	5.18648	5.8188	7.69063	10.2941
										7.80781	5.20424	5.83845	7.71529	10.324
										7.83784	5.22198	5.85807	7.73992	10.3539
										7.86787	5.2397	5.87768	7.76451	10.3838
										7.8979	5.25741	5.89726	7.78907	10.4136
										7.92793	5.27511	5.91683	7.8136	10.4433
										7.95796	5.29279	5.93638	7.8381	10.473
										7.98799	5.31045	5.95591	7.86257	10.5026
										8.01802	5.3281	5.97542	7.887	10.5322
										8.04805	5.34573	5.99492	7.91141	10.5617
										8.07808	5.36335	6.01439	7.93578	10.5912
										8.10811	5.38095	6.03385	7.96012	10.6205
										8.13814	5.39854	6.05328	7.98443	10.6499
										8.16817	5.41611	6.0727	8.0087	10.6792
										8.1982	5.43367	6.0921	8.03295	10.7084
										8.22823	5.45121	6.11148	8.05716	10.7376
										8.25826	5.46874	6.13084	8.08134	10.7667
										8.28829	5.48625	6.15019	8.10549	10.7958
										8.31832	5.50374	6.16951	8.12961	10.8248
										8.34835	5.52122	6.18882	8.1537	10.8538
										8.37838	5.53869	6.20811	8.17776	10.8827
										8.40841	5.55614	6.22738	8.20179	10.9116
										8.43844	5.57357	6.24663	8.22578	10.9404
										8.46847	5.59099	6.26586	8.24975	10.9691
										8.4985	5.6084	6.28507	8.27368	10.9978
										8.52853	5.62579	6.30427	8.29759	11.0265
										8.55856	5.64317	6.32345	8.32146	11.0551
										8.58859	5.66053	6.34261	8.3453	11.0836
										8.61862	5.67787	6.36175	8.36912	11.1121
										8.64865	5.6952	6.38087	8.3929	11.1405
										8.67868	5.71252	6.39998	8.41665	11.1689
										8.70871	5.72982	6.41906	8.44037	11.1972
										8.73874	5.7471	6.43813	8.46406	11.2255
										8.76877	5.76438	6.45718	8.48772	11.2537
										8.7988	5.78163	6.47621	8.51135	11.2819
										8.82883	5.79887	6.49523	8.53495	11.31
										8.85886	5.8161	6.51422	8.55852	11.3381
										8.88889	5.83331	6.5332	8.58206	11.3661
										8.91892	5.85051	6.55216	8.60557	11.3941
										8.94895	5.86769	6.5711	8.62904	11.422
										8.97898	5.88486	6.59002	8.65249	11.4499
										9.00901	5.90201	6.60893	8.67591	11.4777
										9.03904	5.91915	6.62782	8.6993	11.5054
										9.06907	5.93627	6.64669	8.72266	11.5331
										9.0991	5.95338	6.66554	8.746	11.5608
										9.12913	5.97047	6.68438	8.7693	11.5884
										9.15916	5.98755	6.70319	8.79257	11.616
										9.18919	6.00462	6.72199	8.81581	11.6435
										9.21922	6.02167	6.74077	8.83902	11.671
										9.24925	6.0387	6.75953	8.86221	11.6984
										9.27928	6.05573	6.77828	8.88536	11.7257
										9.30931	6.07273	6.79701	8.90849	11.753
										9.33934	6.08972	6.81572	8.93158	11.7803
										9.36937	6.1067	6.83441	8.95465	11.8075
										9.3994	6.12367	6.85309	8.97768	11.8347
										9.42943	6.14061	6.87174	9.00069	11.8618
										9.45946	6.15755	6.89038	9.02367	11.8889
										9.48949	6.17447	6.909	9.04662	11.9159
										9.51952	6.19137	6.92761	9.06954	11.9429
										9.54955	6.20827	6.9462	9.09244	11.9698
										9.57958	6.22514	6.96477	9.1153	11.9967
										9.60961	6.24201	6.98332	9.13814	12.0235
										9.63964	6.25885	7.00185	9.16094	12.0503
										9.66967	6.27569	7.02037	9.18372	12.077
										9.6997	6.29251	7.03887	9.20647	12.1037
										9.72973	6.30931	7.05735	9.22919	12.1303
										9.75976	6.3261	7.07582	9.25188	12.1569
										9.78979	6.34288	7.09427	9.27455	12.1834
										9.81982	6.35964	7.1127	9.29718	12.2099
										9.84985	6.37639	7.13111	9.31979	12.2364
										9.87988	6.39313	7.14951	9.34237	12.2628
										9.90991	6.40985	7.16789	9.36492	12.2891
										9.93994	6.42655	7.18625	9.38745	12.3154
										9.96997	6.44324	7.2046	9.40994	12.3417
										10	6.45992	7.22292	9.43241	12.3679
										10.03	6.47659	7.24123	9.45485	12.3941
										10.0601	6.49324	7.25953	9.47726	12.4202
										10.0901	6.50987	7.2778	9.49964	12.4463
										10.1201	6.52649	7.29606	9.522	12.4723
										10.1502	6.5431	7.31431	9.54433	12.4983
										10.1802	6.55969	7.33253	9.56663	12.5242
										10.2102	6.57627	7.35074	9.5889	12.5501
										10.2402	6.59284	7.36893	9.61114	12.5759
										10.2703	6.60939	7.38711	9.63336	12.6017
										10.3003	6.62593	7.40526	9.65555	12.6275
										10.3303	6.64245	7.42341	9.67771	12.6532
										10.3604	6.65896	7.44153	9.69985	12.6789
										10.3904	6.67546	7.45964	9.72195	12.7045
										10.4204	6.69194	7.47773	9.74404	12.7301
										10.4505	6.70841	7.4958	9.76609	12.7556
										10.4805	6.72486	7.51386	9.78811	12.7811
										10.5105	6.74131	7.5319	9.81011	12.8065
										10.5405	6.75773	7.54992	9.83208	12.8319
										10.5706	6.77415	7.56793	9.85403	12.8573
										10.6006	6.79055	7.58592	9.87595	12.8826
										10.6306	6.80693	7.60389	9.89784	12.9078
										10.6607	6.8233	7.62185	9.9197	12.933
										10.6907	6.83966	7.63979	9.94154	12.9582
										10.7207	6.85601	7.65771	9.96335	12.9833
										10.7508	6.87234	7.67562	9.98513	13.0084
										10.7808	6.88865	7.69351	10.0069	13.0335
										10.8108	6.90496	7.71139	10.0286	13.0585
										10.8408	6.92125	7.72924	10.0503	13.0834
										10.8709	6.93753	7.74709	10.072	13.1083
										10.9009	6.95379	7.76491	10.0937	13.1332
										10.9309	6.97004	7.78272	10.1153	13.158
										10.961	6.98627	7.80051	10.1369	13.1828
										10.991	7.0025	7.81829	10.1584	13.2076
										11.021	7.0187	7.83605	10.18	13.2323
										11.0511	7.0349	7.85379	10.2015	13.2569
										11.0811	7.05108	7.87152	10.223	13.2816
										11.1111	7.06725	7.88923	10.2445	13.3061
										11.1411	7.08341	7.90692	10.2659	13.3307
										11.1712	7.09955	7.9246	10.2873	13.3552
										11.2012	7.11568	7.94226	10.3087	13.3796
										11.2312	7.13179	7.95991	10.3301	13.404
										11.2613	7.14789	7.97754	10.3514	13.4284
										11.2913	7.16398	7.99515	10.3727	13.4527
										11.3213	7.18005	8.01275	10.394	13.477
										11.3514	7.19612	8.03033	10.4153	13.5012
										11.3814	7.21216	8.0479	10.4365	13.5254
										11.4114	7.2282	8.06545	10.4577	13.5496
										11.4414	7.24422	8.08298	10.4789	13.5737
										11.4715	7.26023	8.1005	10.5	13.5978
										11.5015	7.27622	8.118	10.5212	13.6218
										11.5315	7.29221	8.13548	10.5423	13.6458
										11.5616	7.30817	8.15295	10.5633	13.6698
										11.5916	7.32413	8.17041	10.5844	13.6937
										11.6216	7.34007	8.18784	10.6054	13.7175
										11.6517	7.356	8.20526	10.6264	13.7414
										11.6817	7.37192	8.22267	10.6474	13.7652
										11.7117	7.38782	8.24006	10.6684	13.7889
										11.7417	7.40371	8.25743	10.6893	13.8126
										11.7718	7.41959	8.27479	10.7102	13.8363
										11.8018	7.43545	8.29214	10.7311	13.8599
										11.8318	7.4513	8.30946	10.7519	13.8835
										11.8619	7.46714	8.32677	10.7728	13.9071
										11.8919	7.48296	8.34407	10.7936	13.9306
										11.9219	7.49877	8.36135	10.8143	13.9541
										11.952	7.51457	8.37861	10.8351	13.9775
										11.982	7.53036	8.39586	10.8558	14.0009
										12.012	7.54613	8.41309	10.8765	14.0243
										12.042	7.56189	8.43031	10.8972	14.0476
										12.0721	7.57763	8.44751	10.9179	14.0709
										12.1021	7.59337	8.4647	10.9385	14.0941
										12.1321	7.60909	8.48187	10.9591	14.1173
										12.1622	7.6248	8.49903	10.9797	14.1404
										12.1922	7.64049	8.51617	11.0002	14.1636
										12.2222	7.65617	8.53329	11.0208	14.1867
										12.2523	7.67184	8.5504	11.0413	14.2097
										12.2823	7.6875	8.56749	11.0617	14.2327
										12.3123	7.70314	8.58457	11.0822	14.2557
										12.3423	7.71877	8.60163	11.1026	14.2786
										12.3724	7.73439	8.61868	11.123	14.3015
										12.4024	7.75	8.63571	11.1434	14.3244
										12.4324	7.76559	8.65273	11.1638	14.3472
										12.4625	7.78117	8.66973	11.1841	14.37
										12.4925	7.79674	8.68671	11.2044	14.3927
										12.5225	7.81229	8.70369	11.2247	14.4154
										12.5526	7.82783	8.72064	11.245	14.4381
										12.5826	7.84336	8.73758	11.2652	14.4607
										12.6126	7.85888	8.75451	11.2855	14.4833
										12.6426	7.87438	8.77142	11.3056	14.5059
										12.6727	7.88987	8.78831	11.3258	14.5284
										12.7027	7.90535	8.80519	11.346	14.5509
										12.7327	7.92082	8.82205	11.3661	14.5733
										12.7628	7.93627	8.8389	11.3862	14.5957
										12.7928	7.95171	8.85574	11.4063	14.6181
										12.8228	7.96714	8.87256	11.4263	14.6404
										12.8529	7.98255	8.88936	11.4463	14.6627
										12.8829	7.99796	8.90615	11.4663	14.685
										12.9129	8.01335	8.92293	11.4863	14.7072
										12.9429	8.02873	8.93968	11.5063	14.7294
										12.973	8.04409	8.95643	11.5262	14.7516
										13.003	8.05945	8.97316	11.5461	14.7737
										13.033	8.07479	8.98987	11.566	14.7958
										13.0631	8.09011	9.00657	11.5859	14.8178
										13.0931	8.10543	9.02326	11.6057	14.8398
										13.1231	8.12073	9.03993	11.6255	14.8618
										13.1532	8.13603	9.05658	11.6453	14.8838
										13.1832	8.1513	9.07322	11.6651	14.9057
										13.2132	8.16657	9.08985	11.6848	14.9275
										13.2432	8.18182	9.10646	11.7046	14.9494
										13.2733	8.19707	9.12305	11.7243	14.9712
										13.3033	8.2123	9.13963	11.7439	14.9929
										13.3333	8.22751	9.1562	11.7636	15.0146
										13.3634	8.24272	9.17275	11.7832	15.0363
										13.3934	8.25791	9.18929	11.8028	15.058
										13.4234	8.27309	9.20581	11.8224	15.0796
										13.4535	8.28826	9.22232	11.842	15.1012
										13.4835	8.30342	9.23881	11.8615	15.1228
										13.5135	8.31856	9.25529	11.8811	15.1443
										13.5435	8.33369	9.27176	11.9006	15.1658
										13.5736	8.34881	9.2882	11.92	15.1872
										13.6036	8.36392	9.30464	11.9395	15.2086
										13.6336	8.37901	9.32106	11.9589	15.23
										13.6637	8.3941	9.33747	11.9783	15.2514
										13.6937	8.40917	9.35386	11.9977	15.2727
										13.7237	8.42423	9.37023	12.017	15.294
										13.7538	8.43927	9.3866	12.0364	15.3152
										13.7838	8.45431	9.40294	12.0557	15.3364
										13.8138	8.46933	9.41928	12.075	15.3576
										13.8438	8.48434	9.4356	12.0943	15.3787
										13.8739	8.49934	9.4519	12.1135	15.3999
										13.9039	8.51433	9.46819	12.1327	15.4209
										13.9339	8.5293	9.48447	12.152	15.442
										13.964	8.54426	9.50073	12.1711	15.463
										13.994	8.55921	9.51698	12.1903	15.484
										14.024	8.57415	9.53321	12.2094	15.5049
										14.0541	8.58908	9.54943	12.2286	15.5258
										14.0841	8.60399	9.56563	12.2477	15.5467
										14.1141	8.6189	9.58182	12.2667	15.5675
										14.1441	8.63379	9.598	12.2858	15.5884
										14.1742	8.64867	9.61416	12.3048	15.6091
										14.2042	8.66353	9.63031	12.3238	15.6299
										14.2342	8.67839	9.64645	12.3428	15.6506
										14.2643	8.69323	9.66257	12.3618	15.6713
										14.2943	8.70807	9.67867	12.3807	15.6919
										14.3243	8.72289	9.69476	12.3996	15.7125
										14.3544	8.73769	9.71084	12.4185	15.7331
										14.3844	8.75249	9.7269	12.4374	15.7537
										14.4144	8.76727	9.74295	12.4563	15.7742
										14.4444	8.78205	9.75899	12.4751	15.7947
										14.4745	8.79681	9.77501	12.4939	15.8151
										14.5045	8.81156	9.79102	12.5127	15.8355
										14.5345	8.8263	9.80701	12.5315	15.8559
										14.5646	8.84102	9.82299	12.5502	15.8763
										14.5946	8.85574	9.83896	12.569	15.8966
										14.6246	8.87044	9.85491	12.5877	15.9169
										14.6547	8.88513	9.87084	12.6064	15.9372
										14.6847	8.89981	9.88677	12.625	15.9574
										14.7147	8.91448	9.90268	12.6437	15.9776
										14.7447	8.92913	9.91857	12.6623	15.9978
										14.7748	8.94378	9.93446	12.6809	16.0179
										14.8048	8.95841	9.95033	12.6995	16.038
										14.8348	8.97303	9.96618	12.718	16.0581
										14.8649	8.98764	9.98202	12.7365	16.0782
										14.8949	9.00224	9.99785	12.7551	16.0982
										14.9249	9.01683	10.0137	12.7736	16.1181
										14.955	9.0314	10.0295	12.792	16.1381
										14.985	9.04596	10.0452	12.8105	16.158
										15.015	9.06052	10.061	12.8289	16.1779
										15.045	9.07506	10.0768	12.8473	16.1978
										15.0751	9.08959	10.0925	12.8657	16.2176
										15.1051	9.1041	10.1083	12.8841	16.2374
										15.1351	9.11861	10.124	12.9025	16.2572
										15.1652	9.13311	10.1397	12.9208	16.2769
										15.1952	9.14759	10.1554	12.9391	16.2966
										15.2252	9.16206	10.171	12.9574	16.3163
										15.2553	9.17652	10.1867	12.9756	16.3359
										15.2853	9.19097	10.2024	12.9939	16.3556
										15.3153	9.20541	10.218	13.0121	16.3751
										15.3453	9.21984	10.2336	13.0303	16.3947
										15.3754	9.23425	10.2492	13.0485	16.4142
										15.4054	9.24866	10.2648	13.0667	16.4337
										15.4354	9.26305	10.2804	13.0848	16.4532
										15.4655	9.27743	10.296	13.103	16.4726
										15.4955	9.2918	10.3115	13.1211	16.492
										15.5255	9.30616	10.3271	13.1392	16.5114
										15.5556	9.32051	10.3426	13.1572	16.5308
										15.5856	9.33484	10.3581	13.1753	16.5501
										15.6156	9.34917	10.3736	13.1933	16.5694
										15.6456	9.36348	10.3891	13.2113	16.5886
										15.6757	9.37778	10.4046	13.2293	16.6079
										15.7057	9.39208	10.4201	13.2472	16.6271
										15.7357	9.40636	10.4355	13.2652	16.6462
										15.7658	9.42063	10.4509	13.2831	16.6654
										15.7958	9.43488	10.4664	13.301	16.6845
										15.8258	9.44913	10.4818	13.3189	16.7036
										15.8559	9.46337	10.4972	13.3368	16.7227
										15.8859	9.47759	10.5126	13.3546	16.7417
										15.9159	9.4918	10.5279	13.3724	16.7607
										15.9459	9.50601	10.5433	13.3902	16.7797
										15.976	9.5202	10.5586	13.408	16.7986
										16.006	9.53438	10.574	13.4258	16.8175
										16.036	9.54855	10.5893	13.4435	16.8364
										16.0661	9.56271	10.6046	13.4612	16.8553
										16.0961	9.57685	10.6199	13.479	16.8741
										16.1261	9.59099	10.6352	13.4967	16.8929
										16.1562	9.60512	10.6504	13.5143	16.9117
										16.1862	9.61923	10.6657	13.532	16.9304
										16.2162	9.63333	10.6809	13.5496	16.9491
										16.2462	9.64743	10.6961	13.5672	16.9678
										16.2763	9.66151	10.7114	13.5848	16.9865
										16.3063	9.67558	10.7266	13.6024	17.0051
										16.3363	9.68964	10.7417	13.6199	17.0237
										16.3664	9.70369	10.7569	13.6374	17.0423
										16.3964	9.71773	10.7721	13.655	17.0608
										16.4264	9.73175	10.7872	13.6724	17.0794
										16.4565	9.74577	10.8024	13.6899	17.0979
										16.4865	9.75977	10.8175	13.7074	17.1163
										16.5165	9.77377	10.8326	13.7248	17.1348
										16.5465	9.78775	10.8477	13.7422	17.1532
										16.5766	9.80172	10.8628	13.7596	17.1716
										16.6066	9.81569	10.8779	13.777	17.1899
										16.6366	9.82964	10.8929	13.7944	17.2082
										16.6667	9.84358	10.908	13.8117	17.2265
										16.6967	9.85751	10.923	13.829	17.2448
										16.7267	9.87143	10.938	13.8463	17.2631
										16.7568	9.88534	10.953	13.8636	17.2813
										16.7868	9.89923	10.968	13.8809	17.2995
										16.8168	9.91312	10.983	13.8981	17.3177
										16.8468	9.927	10.998	13.9154	17.3358
										16.8769	9.94086	11.0129	13.9326	17.3539
										16.9069	9.95472	11.0279	13.9498	17.372
										16.9369	9.96856	11.0428	13.9669	17.3901
										16.967	9.98239	11.0577	13.9841	17.4081
										16.997	9.99622	11.0726	14.0012	17.4261
										17.027	10.01	11.0876	14.0183	17.4441
										17.0571	10.0238	11.1024	14.0354	17.4621
										17.0871	10.0376	11.1173	14.0525	17.48
										17.1171	10.0514	11.1322	14.0696	17.4979
										17.1471	10.0652	11.147	14.0866	17.5158
										17.1772	10.0789	11.1618	14.1036	17.5336
										17.2072	10.0927	11.1767	14.1206	17.5514
										17.2372	10.1064	11.1915	14.1376	17.5693
										17.2673	10.1201	11.2063	14.1546	17.587
										17.2973	10.1339	11.221	14.1715	17.6048
										17.3273	10.1476	11.2358	14.1885	17.6225
										17.3574	10.1613	11.2506	14.2054	17.6402
										17.3874	10.175	11.2653	14.2223	17.6578
										17.4174	10.1886	11.28	14.2392	17.6755
										17.4474	10.2023	11.2948	14.256	17.6931
										17.4775	10.2159	11.3095	14.2728	17.7107
										17.5075	10.2296	11.3242	14.2897	17.7283
										17.5375	10.2432	11.3389	14.3065	17.7458
										17.5676	10.2568	11.3535	14.3232	17.7633
										17.5976	10.2705	11.3682	14.34	17.7808
										17.6276	10.2841	11.3828	14.3568	17.7983
										17.6577	10.2977	11.3975	14.3735	17.8157
										17.6877	10.3112	11.4121	14.3902	17.8331
										17.7177	10.3248	11.4267	14.4069	17.8505
										17.7477	10.3384	11.4413	14.4236	17.8679
										17.7778	10.3519	11.4559	14.4402	17.8852
										17.8078	10.3654	11.4705	14.4569	17.9026
										17.8378	10.379	11.485	14.4735	17.9199
										17.8679	10.3925	11.4996	14.4901	17.9371
										17.8979	10.406	11.5141	14.5067	17.9544
										17.9279	10.4195	11.5287	14.5233	17.9716
										17.958	10.433	11.5432	14.5398	17.9888
										17.988	10.4465	11.5577	14.5564	18.0059
										18.018	10.4599	11.5722	14.5729	18.0231
										18.048	10.4734	11.5866	14.5894	18.0402
										18.0781	10.4869	11.6011	14.6059	18.0573
										18.1081	10.5003	11.6156	14.6223	18.0744
										18.1381	10.5137	11.63	14.6388	18.0914
										18.1682	10.5271	11.6444	14.6552	18.1084
										18.1982	10.5405	11.6588	14.6716	18.1254
										18.2282	10.5539	11.6733	14.688	18.1424
										18.2583	10.5673	11.6877	14.7044	18.1593
										18.2883	10.5807	11.702	14.7207	18.1763
										18.3183	10.5941	11.7164	14.7371	18.1932
										18.3483	10.6074	11.7308	14.7534	18.21
										18.3784	10.6208	11.7451	14.7697	18.2269
										18.4084	10.6341	11.7594	14.786	18.2437
										18.4384	10.6474	11.7738	14.8023	18.2605
										18.4685	10.6608	11.7881	14.8185	18.2773
										18.4985	10.6741	11.8024	14.8348	18.2941
										18.5285	10.6874	11.8167	14.851	18.3108
										18.5586	10.7006	11.8309	14.8672	18.3275
										18.5886	10.7139	11.8452	14.8834	18.3442
										18.6186	10.7272	11.8595	14.8996	18.3608
										18.6486	10.7404	11.8737	14.9157	18.3775
										18.6787	10.7537	11.8879	14.9319	18.3941
										18.7087	10.7669	11.9022	14.948	18.4107
										18.7387	10.7802	11.9164	14.9641	18.4273
										18.7688	10.7934	11.9306	14.9802	18.4438
										18.7988	10.8066	11.9447	14.9962	18.4603
										18.8288	10.8198	11.9589	15.0123	18.4768
										18.8589	10.833	11.9731	15.0283	18.4933
										18.8889	10.8461	11.9872	15.0443	18.5098
										18.9189	10.8593	12.0014	15.0603	18.5262
										18.9489	10.8725	12.0155	15.0763	18.5426
										18.979	10.8856	12.0296	15.0923	18.559
										19.009	10.8987	12.0437	15.1082	18.5753
										19.039	10.9119	12.0578	15.1242	18.5917
										19.0691	10.925	12.0719	15.1401	18.608
										19.0991	10.9381	12.0859	15.156	18.6243
										19.1291	10.9512	12.1	15.1719	18.6405
										19.1592	10.9643	12.114	15.1877	18.6568
										19.1892	10.9773	12.128	15.2036	18.673
										19.2192	10.9904	12.1421	15.2194	18.6892
										19.2492	11.0035	12.1561	15.2352	18.7054
										19.2793	11.0165	12.1701	15.251	18.7215
										19.3093	11.0296	12.1841	15.2668	18.7377
										19.3393	11.0426	12.198	15.2826	18.7538
										19.3694	11.0556	12.212	15.2983	18.7699
										19.3994	11.0686	12.226	15.3141	18.7859
										19.4294	11.0816	12.2399	15.3298	18.802
										19.4595	11.0946	12.2538	15.3455	18.818
										19.4895	11.1076	12.2677	15.3612	18.834
										19.5195	11.1206	12.2817	15.3768	18.85
										19.5495	11.1335	12.2956	15.3925	18.8659
										19.5796	11.1465	12.3094	15.4081	18.8819
										19.6096	11.1594	12.3233	15.4238	18.8978
										19.6396	11.1724	12.3372	15.4394	18.9137
										19.6697	11.1853	12.351	15.455	18.9295
										19.6997	11.1982	12.3649	15.4705	18.9454
										19.7297	11.2111	12.3787	15.4861	18.9612
										19.7598	11.224	12.3925	15.5016	18.977
										19.7898	11.2369	12.4063	15.5171	18.9928
										19.8198	11.2498	12.4201	15.5327	19.0085
										19.8498	11.2626	12.4339	15.5481	19.0243
										19.8799	11.2755	12.4477	15.5636	19.04
										19.9099	11.2883	12.4614	15.5791	19.0557
										19.9399	11.3012	12.4752	15.5945	19.0714
										19.97	11.314	12.4889	15.6099	19.087
										20	11.3268	12.5026	15.6254	19.1026
										20.03	11.3396	12.5164	15.6408	19.1182
										20.0601	11.3524	12.5301	15.6561	19.1338
										20.0901	11.3652	12.5438	15.6715	19.1494
										20.1201	11.378	12.5574	15.6868	19.1649
										20.1502	11.3908	12.5711	15.7022	19.1805
										20.1802	11.4035	12.5848	15.7175	19.196
										20.2102	11.4163	12.5984	15.7328	19.2114
										20.2402	11.429	12.6121	15.7481	19.2269
										20.2703	11.4417	12.6257	15.7634	19.2423
										20.3003	11.4545	12.6393	15.7786	19.2578
										20.3303	11.4672	12.6529	15.7938	19.2732
										20.3604	11.4799	12.6665	15.8091	19.2885
										20.3904	11.4926	12.6801	15.8243	19.3039
										20.4204	11.5053	12.6937	15.8395	19.3192
										20.4505	11.5179	12.7072	15.8546	19.3345
										20.4805	11.5306	12.7208	15.8698	19.3498
										20.5105	11.5433	12.7343	15.8849	19.3651
										20.5405	11.5559	12.7479	15.9001	19.3804
										20.5706	11.5686	12.7614	15.9152	19.3956
										20.6006	11.5812	12.7749	15.9303	19.4108
										20.6306	11.5938	12.7884	15.9454	19.426
										20.6607	11.6064	12.8019	15.9604	19.4412
										20.6907	11.619	12.8154	15.9755	19.4563
										20.7207	11.6316	12.8288	15.9905	19.4714
										20.7508	11.6442	12.8423	16.0055	19.4865
										20.7808	11.6568	12.8557	16.0206	19.5016
										20.8108	11.6693	12.8691	16.0356	19.5167
										20.8408	11.6819	12.8826	16.0505	19.5317
										20.8709	11.6944	12.896	16.0655	19.5468
										20.9009	11.707	12.9094	16.0804	19.5618
										20.9309	11.7195	12.9228	16.0954	19.5768
										20.961	11.732	12.9361	16.1103	19.5917
										20.991	11.7445	12.9495	16.1252	19.6067
										21.021	11.757	12.9629	16.1401	19.6216
										21.0511	11.7695	12.9762	16.1549	19.6365
										21.0811	11.782	12.9896	16.1698	19.6514
										21.1111	11.7945	13.0029	16.1846	19.6663
										21.1411	11.8069	13.0162	16.1994	19.6811
										21.1712	11.8194	13.0295	16.2143	19.6959
										21.2012	11.8318	13.0428	16.2291	19.7108
										21.2312	11.8443	13.0561	16.2438	19.7255
										21.2613	11.8567	13.0694	16.2586	19.7403
										21.2913	11.8691	13.0826	16.2734	19.7551
										21.3213	11.8815	13.0959	16.2881	19.7698
										21.3514	11.8939	13.1091	16.3028	19.7845
										21.3814	11.9063	13.1224	16.3175	19.7992
										21.4114	11.9187	13.1356	16.3322	19.8138
										21.4414	11.9311	13.1488	16.3469	19.8285
										21.4715	11.9435	13.162	16.3615	19.8431
										21.5015	11.9558	13.1752	16.3762	19.8577
										21.5315	11.9682	13.1883	16.3908	19.8723
										21.5616	11.9805	13.2015	16.4054	19.8869
										21.5916	11.9928	13.2147	16.42	19.9015
										21.6216	12.0052	13.2278	16.4346	19.916
										21.6517	12.0175	13.241	16.4492	19.9305
										21.6817	12.0298	13.2541	16.4638	19.945
										21.7117	12.042	13.2672	16.4783	19.9595
										21.7417	12.0543	13.2803	16.4928	19.974
										21.7718	12.0666	13.2934	16.5073	19.9884
										21.8018	12.0789	13.3065	16.5219	20.0028
										21.8318	12.0911	13.3196	16.5363	20.0172
										21.8619	12.1034	13.3326	16.5508	20.0316
										21.8919	12.1156	13.3457	16.5653	20.046
										21.9219	12.1279	13.3587	16.5797	20.0603
										21.952	12.1401	13.3718	16.5941	20.0746
										21.982	12.1523	13.3848	16.6086	20.089
										22.012	12.1645	13.3978	16.6229	20.1032
										22.042	12.1767	13.4108	16.6373	20.1175
										22.0721	12.1889	13.4238	16.6517	20.1318
										22.1021	12.2011	13.4368	16.6661	20.146
										22.1321	12.2132	13.4498	16.6804	20.1602
										22.1622	12.2254	13.4627	16.6947	20.1744
										22.1922	12.2375	13.4757	16.7091	20.1886
										22.2222	12.2497	13.4886	16.7233	20.2027
										22.2523	12.2618	13.5015	16.7376	20.2169
										22.2823	12.2739	13.5145	16.7519	20.231
										22.3123	12.2861	13.5274	16.7662	20.2451
										22.3423	12.2982	13.5403	16.7804	20.2592
										22.3724	12.3103	13.5532	16.7946	20.2733
										22.4024	12.3224	13.5661	16.8088	20.2873
										22.4324	12.3345	13.5789	16.823	20.3013
										22.4625	12.3465	13.5918	16.8372	20.3154
										22.4925	12.3586	13.6046	16.8514	20.3294
										22.5225	12.3706	13.6175	16.8656	20.3433
										22.5526	12.3827	13.6303	16.8797	20.3573
										22.5826	12.3947	13.6431	16.8938	20.3712
										22.6126	12.4068	13.6559	16.9079	20.3851
										22.6426	12.4188	13.6687	16.9221	20.3991
										22.6727	12.4308	13.6815	16.9361	20.4129
										22.7027	12.4428	13.6943	16.9502	20.4268
										22.7327	12.4548	13.7071	16.9643	20.4407
										22.7628	12.4668	13.7198	16.9783	20.4545
										22.7928	12.4788	13.7326	16.9924	20.4683
										22.8228	12.4907	13.7453	17.0064	20.4821
										22.8529	12.5027	13.7581	17.0204	20.4959
										22.8829	12.5146	13.7708	17.0344	20.5097
										22.9129	12.5266	13.7835	17.0483	20.5234
										22.9429	12.5385	13.7962	17.0623	20.5371
										22.973	12.5504	13.8089	17.0763	20.5508
										23.003	12.5624	13.8216	17.0902	20.5645
										23.033	12.5743	13.8343	17.1041	20.5782
										23.0631	12.5862	13.8469	17.118	20.5919
										23.0931	12.5981	13.8596	17.1319	20.6055
										23.1231	12.61	13.8722	17.1458	20.6191
										23.1532	12.6218	13.8849	17.1597	20.6327
										23.1832	12.6337	13.8975	17.1735	20.6463
										23.2132	12.6456	13.9101	17.1874	20.6599
										23.2432	12.6574	13.9227	17.2012	20.6734
										23.2733	12.6692	13.9353	17.215	20.687
										23.3033	12.6811	13.9479	17.2288	20.7005
										23.3333	12.6929	13.9604	17.2426	20.714
										23.3634	12.7047	13.973	17.2564	20.7275
										23.3934	12.7165	13.9856	17.2702	20.7409
										23.4234	12.7283	13.9981	17.2839	20.7544
										23.4535	12.7401	14.0107	17.2976	20.7678
										23.4835	12.7519	14.0232	17.3114	20.7812
										23.5135	12.7637	14.0357	17.3251	20.7946
										23.5435	12.7755	14.0482	17.3388	20.808
										23.5736	12.7872	14.0607	17.3524	20.8214
										23.6036	12.799	14.0732	17.3661	20.8347
										23.6336	12.8107	14.0857	17.3798	20.8481
										23.6637	12.8224	14.0981	17.3934	20.8614
										23.6937	12.8342	14.1106	17.407	20.8747
										23.7237	12.8459	14.123	17.4206	20.888
										23.7538	12.8576	14.1355	17.4342	20.9012
										23.7838	12.8693	14.1479	17.4478	20.9145
										23.8138	12.881	14.1603	17.4614	20.9277
										23.8438	12.8927	14.1727	17.475	20.9409
										23.8739	12.9044	14.1851	17.4885	20.9541
										23.9039	12.916	14.1975	17.5021	20.9673
										23.9339	12.9277	14.2099	17.5156	20.9805
										23.964	12.9393	14.2223	17.5291	20.9936
										23.994	12.951	14.2347	17.5426	21.0067
										24.024	12.9626	14.247	17.5561	21.0198
										24.0541	12.9742	14.2593	17.5695	21.0329
										24.0841	12.9858	14.2717	17.583	21.046
										24.1141	12.9975	14.284	17.5964	21.0591
										24.1441	13.0091	14.2963	17.6099	21.0721
										24.1742	13.0206	14.3086	17.6233	21.0852
										24.2042	13.0322	14.3209	17.6367	21.0982
										24.2342	13.0438	14.3332	17.6501	21.1112
										24.2643	13.0554	14.3455	17.6635	21.1242
										24.2943	13.0669	14.3578	17.6768	21.1371
										24.3243	13.0785	14.37	17.6902	21.1501
										24.3544	13.09	14.3823	17.7035	21.163
										24.3844	13.1016	14.3945	17.7169	21.176
										24.4144	13.1131	14.4067	17.7302	21.1888
										24.4444	13.1246	14.419	17.7435	21.2017
										24.4745	13.1361	14.4312	17.7568	21.2146
										24.5045	13.1476	14.4434	17.7701	21.2275
										24.5345	13.1591	14.4556	17.7833	21.2403
										24.5646	13.1706	14.4678	17.7966	21.2531
										24.5946	13.1821	14.4799	17.8098	21.2659
										24.6246	13.1936	14.4921	17.823	21.2787
										24.6547	13.205	14.5043	17.8362	21.2915
										24.6847	13.2165	14.5164	17.8495	21.3043
										24.7147	13.2279	14.5285	17.8626	21.317
										24.7447	13.2394	14.5407	17.8758	21.3297
										24.7748	13.2508	14.5528	17.889	21.3424
										24.8048	13.2622	14.5649	17.9021	21.3551
										24.8348	13.2737	14.577	17.9153	21.3678
										24.8649	13.2851	14.5891	17.9284	21.3805
										24.8949	13.2965	14.6012	17.9415	21.3931
										24.9249	13.3079	14.6133	17.9546	21.4058
										24.955	13.3192	14.6253	17.9677	21.4184
										24.985	13.3306	14.6374	17.9808	21.431
										25.015	13.342	14.6494	17.9938	21.4436
										25.045	13.3534	14.6615	18.0069	21.4562
										25.0751	13.3647	14.6735	18.0199	21.4687
										25.1051	13.376	14.6855	18.033	21.4813
										25.1351	13.3874	14.6975	18.046	21.4938
										25.1652	13.3987	14.7095	18.059	21.5063
										25.1952	13.41	14.7215	18.072	21.5188
										25.2252	13.4213	14.7335	18.0849	21.5313
										25.2553	13.4327	14.7455	18.0979	21.5437
										25.2853	13.4439	14.7575	18.1109	21.5562
										25.3153	13.4552	14.7694	18.1238	21.5686
										25.3453	13.4665	14.7813	18.1367	21.5811
										25.3754	13.4778	14.7933	18.1497	21.5935
										25.4054	13.4891	14.8052	18.1625	21.6059
										25.4354	13.5003	14.8171	18.1754	21.6182
										25.4655	13.5116	14.8291	18.1883	21.6306
										25.4955	13.5228	14.841	18.2012	21.6429
										25.5255	13.534	14.8529	18.2141	21.6553
										25.5556	13.5453	14.8647	18.2269	21.6676
										25.5856	13.5565	14.8766	18.2397	21.6799
										25.6156	13.5677	14.8885	18.2525	21.6922
										25.6456	13.5789	14.9003	18.2654	21.7044
										25.6757	13.5901	14.9122	18.2781	21.7167
										25.7057	13.6013	14.924	18.2909	21.7289
										25.7357	13.6125	14.9359	18.3037	21.7412
										25.7658	13.6236	14.9477	18.3165	21.7534
										25.7958	13.6348	14.9595	18.3292	21.7656
										25.8258	13.646	14.9713	18.3419	21.7777
										25.8559	13.6571	14.9831	18.3547	21.7899
										25.8859	13.6683	14.9949	18.3674	21.8021
										25.9159	13.6794	15.0067	18.3801	21.8142
										25.9459	13.6905	15.0184	18.3928	21.8263
										25.976	13.7016	15.0302	18.4054	21.8384
										26.006	13.7127	15.0419	18.4181	21.8505
										26.036	13.7238	15.0537	18.4308	21.8626
										26.0661	13.7349	15.0654	18.4434	21.8747
										26.0961	13.746	15.0771	18.456	21.8867
										26.1261	13.7571	15.0889	18.4686	21.8987
										26.1562	13.7682	15.1006	18.4812	21.9108
										26.1862	13.7792	15.1123	18.4938	21.9228
										26.2162	13.7903	15.124	18.5064	21.9348
										26.2462	13.8013	15.1356	18.519	21.9468
										26.2763	13.8124	15.1473	18.5315	21.9587
										26.3063	13.8234	15.159	18.5441	21.9707
										26.3363	13.8345	15.1706	18.5566	21.9826
										26.3664	13.8455	15.1823	18.5692	21.9945
										26.3964	13.8565	15.1939	18.5817	22.0064
										26.4264	13.8675	15.2056	18.5942	22.0183
										26.4565	13.8785	15.2172	18.6067	22.0302
										26.4865	13.8895	15.2288	18.6191	22.0421
										26.5165	13.9005	15.2404	18.6316	22.0539
										26.5465	13.9114	15.252	18.6441	22.0657
										26.5766	13.9224	15.2636	18.6565	22.0776
										26.6066	13.9334	15.2751	18.6689	22.0894
										26.6366	13.9443	15.2867	18.6813	22.1012
										26.6667	13.9553	15.2983	18.6938	22.113
										26.6967	13.9662	15.3098	18.7062	22.1247
										26.7267	13.9771	15.3214	18.7185	22.1365
										26.7568	13.988	15.3329	18.7309	22.1482
										26.7868	13.999	15.3444	18.7433	22.1599
										26.8168	14.0099	15.3559	18.7556	22.1716
										26.8468	14.0208	15.3675	18.768	22.1833
										26.8769	14.0317	15.379	18.7803	22.195
										26.9069	14.0426	15.3904	18.7926	22.2067
										26.9369	14.0534	15.4019	18.8049	22.2183
										26.967	14.0643	15.4134	18.8172	22.23
										26.997	14.0752	15.4249	18.8295	22.2416
										27.027	14.086	15.4363	18.8418	22.2532
										27.0571	14.0969	15.4478	18.854	22.2648
										27.0871	14.1077	15.4592	18.8663	22.2764
										27.1171	14.1185	15.4707	18.8785	22.288
										27.1471	14.1294	15.4821	18.8907	22.2995
										27.1772	14.1402	15.4935	18.9029	22.3111
										27.2072	14.151	15.5049	18.9151	22.3226
										27.2372	14.1618	15.5163	18.9273	22.3341
										27.2673	14.1726	15.5277	18.9395	22.3456
										27.2973	14.1834	15.5391	18.9517	22.3571
										27.3273	14.1942	15.5505	18.9638	22.3686
										27.3574	14.2049	15.5618	18.976	22.3801
										27.3874	14.2157	15.5732	18.9881	22.3915
										27.4174	14.2264	15.5845	19.0003	22.403
										27.4474	14.2372	15.5959	19.0124	22.4144
										27.4775	14.2479	15.6072	19.0245	22.4258
										27.5075	14.2587	15.6185	19.0366	22.4372
										27.5375	14.2694	15.6298	19.0486	22.4486
										27.5676	14.2801	15.6412	19.0607	22.4599
										27.5976	14.2909	15.6525	19.0728	22.4713
										27.6276	14.3016	15.6638	19.0848	22.4826
										27.6577	14.3123	15.675	19.0969	22.494
										27.6877	14.323	15.6863	19.1089	22.5053
										27.7177	14.3337	15.6976	19.1209	22.5166
										27.7477	14.3443	15.7088	19.1329	22.5279
										27.7778	14.355	15.7201	19.1449	22.5392
										27.8078	14.3657	15.7313	19.1569	22.5504
										27.8378	14.3763	15.7426	19.1688	22.5617
										27.8679	14.387	15.7538	19.1808	22.5729
										27.8979	14.3976	15.765	19.1928	22.5842
										27.9279	14.4083	15.7762	19.2047	22.5954
										27.958	14.4189	15.7874	19.2166	22.6066
										27.988	14.4295	15.7986	19.2285	22.6178
										28.018	14.4401	15.8098	19.2404	22.6289
										28.048	14.4507	15.821	19.2523	22.6401
										28.0781	14.4613	15.8321	19.2642	22.6512
										28.1081	14.4719	15.8433	19.2761	22.6624
										28.1381	14.4825	15.8544	19.288	22.6735
										28.1682	14.4931	15.8656	19.2998	22.6846
										28.1982	14.5037	15.8767	19.3117	22.6957
										28.2282	14.5142	15.8879	19.3235	22.7068
										28.2583	14.5248	15.899	19.3353	22.7179
										28.2883	14.5353	15.9101	19.3471	22.7289
										28.3183	14.5459	15.9212	19.3589	22.74
										28.3483	14.5564	15.9323	19.3707	22.751
										28.3784	14.5669	15.9434	19.3825	22.762
										28.4084	14.5775	15.9544	19.3943	22.773
										28.4384	14.588	15.9655	19.406	22.784
										28.4685	14.5985	15.9766	19.4178	22.795
										28.4985	14.609	15.9876	19.4295	22.806
										28.5285	14.6195	15.9987	19.4412	22.8169
										28.5586	14.63	16.0097	19.4529	22.8279
										28.5886	14.6404	16.0207	19.4646	22.8388
										28.6186	14.6509	16.0318	19.4763	22.8497
										28.6486	14.6614	16.0428	19.488	22.8606
										28.6787	14.6718	16.0538	19.4997	22.8715
										28.7087	14.6823	16.0648	19.5114	22.8824
										28.7387	14.6928	16.0758	19.523	22.8933
										28.7688	14.7032	16.0868	19.5346	22.9041
										28.7988	14.7136	16.0978	19.5463	22.915
										28.8288	14.724	16.1087	19.5579	22.9258
										28.8589	14.7345	16.1197	19.5695	22.9366
										28.8889	14.7449	16.1306	19.5811	22.9474
										28.9189	14.7553	16.1416	19.5927	22.9582
										28.9489	14.7657	16.1525	19.6043	22.969
										28.979	14.7761	16.1634	19.6158	22.9798
										29.009	14.7864	16.1744	19.6274	22.9906
										29.039	14.7968	16.1853	19.639	23.0013
										29.0691	14.8072	16.1962	19.6505	23.012
										29.0991	14.8176	16.2071	19.662	23.0228
										29.1291	14.8279	16.218	19.6735	23.0335
										29.1592	14.8383	16.2288	19.685	23.0442
										29.1892	14.8486	16.2397	19.6965	23.0549
										29.2192	14.8589	16.2506	19.708	23.0655
										29.2492	14.8692	16.2614	19.7195	23.0762
										29.2793	14.8796	16.2723	19.731	23.0868
										29.3093	14.8899	16.2831	19.7424	23.0975
										29.3393	14.9002	16.294	19.7539	23.1081
										29.3694	14.9105	16.3048	19.7653	23.1187
										29.3994	14.9208	16.3156	19.7767	23.1293
										29.4294	14.9311	16.3264	19.7881	23.1399
										29.4595	14.9414	16.3372	19.7995	23.1505
										29.4895	14.9516	16.348	19.8109	23.1611
										29.5195	14.9619	16.3588	19.8223	23.1716
										29.5495	14.9721	16.3696	19.8337	23.1822
										29.5796	14.9824	16.3803	19.8451	23.1927
										29.6096	14.9926	16.3911	19.8564	23.2032
										29.6396	15.0029	16.4019	19.8678	23.2137
										29.6697	15.0131	16.4126	19.8791	23.2242
										29.6997	15.0234	16.4234	19.8904	23.2347
										29.7297	15.0336	16.4341	19.9017	23.2452
										29.7598	15.0438	16.4448	19.913	23.2556
										29.7898	15.054	16.4555	19.9243	23.2661
										29.8198	15.0642	16.4662	19.9356	23.2765
										29.8498	15.0744	16.4769	19.9469	23.287
										29.8799	15.0846	16.4876	19.9581	23.2974
										29.9099	15.0947	16.4983	19.9694	23.3078
										29.9399	15.1049	16.509	19.9807	23.3182
										29.97	15.1151	16.5197	19.9919	23.3285
										30	15.1252	16.5303	20.0031	23.3389

## Sheet: Fig 3c
curve i			curve ii
Time/min	Absorbance/OD		Time/min	Absorbance/OD
0	-0.00149		0	4.83871e-05
0.0333	-0.00171		0.0333	-0.000226452
0.0667	-0.00193		0.0667	-0.00050129
0.1	-0.00215		0.1	-0.000776129
0.1333	-0.00237		0.1333	-0.00105
0.1667	-0.0026		0.1667	-0.00133
0.2	-0.00282		0.2	-0.0016
0.2333	-0.00304		0.2333	-0.00188
0.2667	-0.00326		0.2667	-0.00215
0.3	-0.00348		0.3	-0.00243
0.3333	-0.0037		0.3333	-0.0027
0.3667	-0.00392		0.3667	-0.00297
0.4	-0.00415		0.4	-0.00325
0.4333	-0.00437		0.4333	-0.00352
0.4667	-0.00459		0.4667	-0.0038
0.5	-0.00481		0.5	-0.00407
0.5333	-0.00503		0.5333	-0.00432
0.5667	-0.00522		0.5667	-0.00458
0.6	-0.00546		0.6	-0.00495
0.6333	-0.00569		0.6333	-0.00522
0.6667	-0.00589		0.6667	-0.00539
0.7	-0.00606		0.7	-0.00565
0.7333	-0.00629		0.7333	-0.00586
0.7667	-0.00647		0.7667	-0.00615
0.8	-0.00669		0.8	-0.00635
0.8333	-0.00685		0.8333	-0.0066
0.8667	-0.00704		0.8667	-0.00681
0.9	-0.00722		0.9	-0.00704
0.9333	-0.00745		0.9333	-0.00726
0.9667	-0.0076		0.9667	-0.00745
1	-0.00776		1	-0.00765
1.0333	-0.0079		1.0333	-0.00779
1.0667	-0.00806		1.0667	-0.00805
1.1	-0.0082		1.1	-0.00824
1.1333	-0.00839		1.1333	-0.00846
1.1667	-0.00857		1.1667	-0.00866
1.2	-0.00874		1.2	-0.00884
1.2333	-0.00887		1.2333	-0.00898
1.2667	-0.00908		1.2667	-0.0092
1.3	-0.00921		1.3	-0.00932
1.3333	-0.00933		1.3333	-0.00945
1.3667	-0.00948		1.3667	-0.00958
1.4	-0.00963		1.4	-0.00974
1.4333	-0.00983		1.4333	-0.0099
1.4667	-0.00994		1.4667	-0.01005
1.5	-0.01012		1.5	-0.0102
1.5333	-0.01026		1.5333	-0.01038
1.5667	-0.01044		1.5667	-0.01053
1.6	-0.01057		1.6	-0.01068
1.6333	-0.01066		1.6333	-0.01076
1.6667	-0.01076		1.6667	-0.01089
1.7	-0.01092		1.7	-0.01104
1.7333	-0.01104		1.7333	-0.01113
1.7667	-0.01118		1.7667	-0.0113
1.8	-0.01132		1.8	-0.01144
1.8333	-0.01147		1.8333	-0.01156
1.8667	-0.01161		1.8667	-0.01167
1.9	-0.01175		1.9	-0.01176
1.9333	-0.01187		1.9333	-0.01182
1.9667	-0.01194		1.9667	-0.01189
2	-0.01206		2	-0.01201
2.0333	-0.01221		2.0333	-0.01211
2.0667	-0.01233		2.0667	-0.01222
2.1	-0.01245		2.1	-0.01231
2.1333	-0.01255		2.1333	-0.01244
2.1667	-0.01263		2.1667	-0.01251
2.2	-0.01271		2.2	-0.01257
2.2333	-0.01285		2.2333	-0.01265
2.2667	-0.0129		2.2667	-0.01272
2.3	-0.01302		2.3	-0.01279
2.3333	-0.01313		2.3333	-0.01287
2.3667	-0.01321		2.3667	-0.01296
2.4	-0.01331		2.4	-0.01302
2.4333	-0.01341		2.4333	-0.01306
2.4667	-0.01345		2.4667	-0.01311
2.5	-0.01352		2.5	-0.01325
2.5333	-0.01355		2.5333	-0.01336
2.5667	-0.01358		2.5667	-0.01345
2.6	-0.01365		2.6	-0.01349
2.6333	-0.01366		2.6333	-0.01354
2.6667	-0.01374		2.6667	-0.01363
2.7	-0.01383		2.7	-0.01372
2.7333	-0.01385		2.7333	-0.01375
2.7667	-0.01391		2.7667	-0.0139
2.8	-0.01397		2.8	-0.01389
2.8333	-0.01406		2.8333	-0.01392
2.8667	-0.01407		2.8667	-0.01397
2.9	-0.01413		2.9	-0.01402
2.9333	-0.01419		2.9333	-0.01411
2.9667	-0.01424		2.9667	-0.0142
3	-0.01436		3	-0.01429
3.0333	-0.01443		3.0333	-0.01434
3.0667	-0.01442		3.0667	-0.01438
3.1	-0.01449		3.1	-0.01438
3.1333	-0.01453		3.1333	-0.01442
3.1667	-0.01461		3.1667	-0.01443
3.2	-0.01467		3.2	-0.0145
3.2333	-0.01475		3.2333	-0.01458
3.2667	-0.01479		3.2667	-0.01463
3.3	-0.0149		3.3	-0.01471
3.3333	-0.01495		3.3333	-0.01475
3.3667	-0.01501		3.3667	-0.01485
3.4	-0.01508		3.4	-0.01493
3.4333	-0.0151		3.4333	-0.01499
3.4667	-0.01513		3.4667	-0.01502
3.5	-0.01516		3.5	-0.01502
3.5333	-0.01516		3.5333	-0.015
3.5667	-0.01524		3.5667	-0.01501
3.6	-0.01531		3.6	-0.015
3.6333	-0.01534		3.6333	-0.0151
3.6667	-0.01545		3.6667	-0.01508
3.7	-0.0155		3.7	-0.01508
3.7333	-0.01554		3.7333	-0.01506
3.7667	-0.0156		3.7667	-0.01511
3.8	-0.01562		3.8	-0.01513
3.8333	-0.01565		3.8333	-0.01525
3.8667	-0.01566		3.8667	-0.01531
3.9	-0.01571		3.9	-0.01534
3.9333	-0.01575		3.9333	-0.01538
3.9667	-0.01576		3.9667	-0.01537
4	-0.01582		4	-0.0154
4.0333	-0.01586		4.0333	-0.0154
4.0667	-0.01588		4.0667	-0.01547
4.1	-0.01595		4.1	-0.0155
4.1333	-0.01594		4.1333	-0.01558
4.1667	-0.01598		4.1667	-0.01557
4.2	-0.01597		4.2	-0.01561
4.2333	-0.016		4.2333	-0.01564
4.2667	-0.01599		4.2667	-0.0156
4.3	-0.01601		4.3	-0.01565
4.3333	-0.01596		4.3333	-0.01569
4.3667	-0.01589		4.3667	-0.01572
4.4	-0.01596		4.4	-0.01572
4.4333	-0.01598		4.4333	-0.0157
4.4667	-0.01602		4.4667	-0.01573
4.5	-0.01605		4.5	-0.01584
4.5333	-0.01607		4.5333	-0.01591
4.5667	-0.01617		4.5667	-0.01595
4.6	-0.01615		4.6	-0.01595
4.6333	-0.01621		4.6333	-0.01598
4.6667	-0.0162		4.6667	-0.01597
4.7	-0.01617		4.7	-0.016
4.7333	-0.0162		4.7333	-0.01603
4.7667	-0.01623		4.7667	-0.01608
4.8	-0.01622		4.8	-0.01611
4.8333	-0.01624		4.8333	-0.01607
4.8667	-0.01628		4.8667	-0.01605
4.9	-0.01626		4.9	-0.01604
4.9333	-0.0163		4.9333	-0.01601
4.9667	-0.0163		4.9667	-0.01599
5	-0.01632		5	-0.01605
5.0333	-0.01632		5.0333	-0.01611
5.0667	-0.01634		5.0667	-0.01614
5.1	-0.01638		5.1	-0.01614
5.1333	-0.01641		5.1333	-0.01621
5.1667	-0.01642		5.1667	-0.01627
5.2	-0.01645		5.2	-0.01636
5.2333	-0.01647		5.2333	-0.01637
5.2667	-0.0165		5.2667	-0.0164
5.3	-0.0165		5.3	-0.01645
5.3333	-0.01647		5.3333	-0.01645
5.3667	-0.01651		5.3667	-0.01643
5.4	-0.01655		5.4	-0.01646
5.4333	-0.01651		5.4333	-0.01651
5.4667	-0.01651		5.4667	-0.01649
5.5	-0.01657		5.5	-0.01653
5.5333	-0.01661		5.5333	-0.0165
5.5667	-0.01664		5.5667	-0.01654
5.6	-0.01663		5.6	-0.0165
5.6333	-0.01663		5.6333	-0.01647
5.6667	-0.01656		5.6667	-0.01651
5.7	-0.01658		5.7	-0.01656
5.7333	-0.01664		5.7333	-0.01663
5.7667	-0.01664		5.7667	-0.01663
5.8	-0.01661		5.8	-0.01663
5.8333	-0.01666		5.8333	-0.01664
5.8667	-0.01668		5.8667	-0.01667
5.9	-0.01668		5.9	-0.01668
5.9333	-0.01673		5.9333	-0.01672
5.9667	-0.01674		5.9667	-0.01677
6	-0.01675		6	-0.0168
6.0333	-0.01679		6.0333	-0.01683
6.0667	-0.01676		6.0667	-0.01688
6.1	-0.01675		6.1	-0.01687
6.1333	-0.01675		6.1333	-0.01689
6.1667	-0.01676		6.1667	-0.0169
6.2	-0.01678		6.2	-0.01687
6.2333	-0.01677		6.2333	-0.01684
6.2667	-0.01675		6.2667	-0.01685
6.3	-0.01674		6.3	-0.01683
6.3333	-0.01679		6.3333	-0.01687
6.3667	-0.01685		6.3667	-0.01688
6.4	-0.0169		6.4	-0.01693
6.4333	-0.01695		6.4333	-0.01694
6.4667	-0.01697		6.4667	-0.01695
6.5	-0.01699		6.5	-0.01702
6.5333	-0.01698		6.5333	-0.01703
6.5667	-0.01694		6.5667	-0.01701
6.6	-0.01695		6.6	-0.017
6.6333	-0.01696		6.6333	-0.01702
6.6667	-0.01703		6.6667	-0.01708
6.7	-0.0171		6.7	-0.01708
6.7333	-0.01712		6.7333	-0.01705
6.7667	-0.01713		6.7667	-0.01709
6.8	-0.01712		6.8	-0.01709
6.8333	-0.01715		6.8333	-0.01705
6.8667	-0.01716		6.8667	-0.01705
6.9	-0.01716		6.9	-0.01704
6.9333	-0.01717		6.9333	-0.01702
6.9667	-0.01715		6.9667	-0.01703
7	-0.01717		7	-0.01704
7.0333	-0.01718		7.0333	-0.01705
7.0667	-0.01715		7.0667	-0.01702
7.1	-0.01713		7.1	-0.01695
7.1333	-0.01709		7.1333	-0.01696
7.1667	-0.01706		7.1667	-0.01698
7.2	-0.01706		7.2	-0.01696
7.2333	-0.01706		7.2333	-0.01694
7.2667	-0.01708		7.2667	-0.01695
7.3	-0.01706		7.3	-0.01701
7.3333	-0.01707		7.3333	-0.01699
7.3667	-0.01706		7.3667	-0.01699
7.4	-0.01705		7.4	-0.017
7.4333	-0.01705		7.4333	-0.017
7.4667	-0.01704		7.4667	-0.01702
7.5	-0.01702		7.5	-0.01699
7.5333	-0.01705		7.5333	-0.017
7.5667	-0.01704		7.5667	-0.01698
7.6	-0.01705		7.6	-0.01702
7.6333	-0.01705		7.6333	-0.01708
7.6667	-0.01703		7.6667	-0.0171
7.7	-0.01698		7.7	-0.01712
7.7333	-0.01697		7.7333	-0.01714
7.7667	-0.01694		7.7667	-0.01713
7.8	-0.01693		7.8	-0.01707
7.8333	-0.01691		7.8333	-0.01712
7.8667	-0.01688		7.8667	-0.01717
7.9	-0.01687		7.9	-0.01721
7.9333	-0.01682		7.9333	-0.01725
7.9667	-0.01677		7.9667	-0.01728
8	-0.01678		8	-0.01727

[truncated: 16 more sheets: Fig 3d, Fig 3e, Fig 4b, Fig 4c, Supplementary Fig6, Supplementary Fig11, Supplementary Fig12, Supplementary Fig15, Supplementary Fig18, Supplementary Fig21, Supplementary Fig23, Supplementary Fig25, Supplementary Fig28, Supplementary Fig29, Supplementary Fig32, Supplementary Fig34]
